# Supplementary material for: Modulation Of Microtubule Acetylation By The Interplay Of TPPP/p25, SIRT2 And New Anticancer Agents With Anti-SIRT2 Potency
Source: Sci Rep. 2017 Dec 6;7:17070. doi: 10.1038/s41598-017-17381-3 (PMC5719079; doi:10.1038/s41598-017-17381-3)
Supplement: Supplementary file 2 — Supplementary dataset [file 41598_2017_17381_MOESM2_ESM.xlsx]

## Sheet: Fig 2 a
	Figure 2 a
	ELISA
n=3	TPPP/p25 + SIRT2
	(SIRT2 on the plate, serial dilution of TPPP/p25, interaction detected by monoclonal anti-TPPP/p25 antibody)
	TPPP/p25 (µM)				AVERAGE	SD
	2	0.941699	1	1	0.980566	0.0274834
	1	1	0.891499	0.961264	0.950921	0.0448949
	0.5	1.00502	0.841948	0.863405	0.903457	0.0723475
	0.25	0.903089	0.800299	0.760109	0.821166	0.0602073
	0.125	0.954054	0.646305	0.547061	0.715807	0.17327
	0.0625	0.961776	0.558736	0.312606	0.611039	0.267591
	0.03125	0.920077	0.475011	0.202854	0.532647	0.295628
	0	0.0528958	0	0	0.0176319	0.0249353
n=4	tubulin + SIRT2
	(SIRT2 on the plate, serial dilution of tubulin, interaction detected by anti-tubulin antibody)
	tubulin (µM)					AVERAGE	SD
	10	1		1.1195	1	1.03983	0.0563328
	5	0.687314	1	0.97075	0.670081	0.832036	0.153808
	2.5	0.39719	0.738173	0.69825	0.48852	0.580533	0.142117
	1.25	0.300128	0.457475	0.48175	0.258919	0.374568	0.0965369
	0.625	0.115368	0.198617	0.318	0.156482	0.197117	0.0757447
	0.3125	0.0627927	0.0869843	0.14025	0.0893677	0.0948487	0.0281991
	0.15625	0.0727969	0.0457288	0.1715	0.0356764	0.0814256	0.0537473
	0	0	0	0.0475	0.00247262	0.0124932	0.0202364
n=11	tubulin + TPPP/p25
	(TPPP/p25 on the plate, serial dilution of tubulin, interaction detected by anti-tubulin antibody)
	tubulin (µM)												AVERAGE	SD
	1	1	1	1	0.909474	1	1	1	1.0435	1	0.9525	0.9045	0.982725	0.0406549
	0.5	1.00562	1	1	1	0.9471	1.00952	0.907853	1.006	0.994545	1.0835	0.889	0.98574	0.0509314
	0.25	0.983134	1.01978	0.950556	0.886226	0.96833	0.977778	0.922724	0.945	1.0303	1.0845	0.917	0.971394	0.0543594
	0.125	0.966971	0.945055	0.933251	0.893452	0.795012	0.85873	0.990847	0.996	0.99697	1.138	0.8995	0.946708	0.0852311
	0.0625	0.849613	0.848352	0.838072	0.705975	0.706265	0.907937	0.737262	0.8775	0.966667	1.073	0.863	0.852149	0.10524
	0.03125	0.731553	0.617582	0.679852	0.692356	0.391301	0.64127	0.753868	0.768	0.831515	0.9455	0.761	0.710345	0.133018
	0.01563	0.475755	0.347253	0.556242	0.637896	0.326568	0.446825	0.524325	0.479	0.599394	0.712	0.5825	0.517069	0.112194
	0.00781	0.266339	0.182418		0.349494								0.266084	0.0682091
	0.00391	0.154603	0.116484		0.246952								0.172679	0.0547757
	0.00195	0.126493	0.0747253		0.148399								0.116539	0.0308896
	0.000976563	0.0990864	0.0659341										0.0825103	0.0165762
	0	0.0534083	0.0043956	-0.00247219	0	0	0	0	0	0	0	0	0.00503016	0.0153728
		TPPP/p25 + SIRT2		tubulin + SIRT2		tubulin + TPPP/p25
	tubulin or TPPP/p25 (µM)	AVERAGE	SD	AVERAGE	SD	AVERAGE	SD
	10			1.03983	0.0563328
	5			0.832036	0.153808
	2.5			0.580533	0.142117
	2	0.980566	0.0274834
	1.25			0.374568	0.0965369
	1	0.950921	0.0448949			0.982725	0.0406549
	0.625			0.197117	0.0757447
	0.5	0.903457	0.0723475			0.98574	0.0509314
	0.3125			0.0948487	0.0281991
	0.25	0.821166	0.0602073			0.971394	0.0543594
	0.15625			0.0814256	0.0537473
	0.125	0.715807	0.17327			0.946708	0.0852311
	0.078125
	0.0625	0.611039	0.267591			0.852149	0.10524
	0.0390625
	0.03125	0.532647	0.295628			0.710345	0.133018
	0.01563					0.517069	0.112194
	0.00781					0.266084	0.0682091
	0.00391					0.172679	0.0547757
	0.00195					0.116539	0.0308896
	0.000976563					0.0825103	0.0165762
	0	0.0176319	0.0249353	0.0124932	0.0202364	0.00503016	0.0153728

## Sheet: Fig 2 b
	Figure 2 b
	ELISA	SIRT2 on the plate, serial dilution of tubulin preincubated with constant 125 nM TPPP/p25, interaction detected by monoclonal anti-TPPP/p25 antibody
	n=3
tubulin (µM)	value		NORMALIZED value
0.5	0.210333		0.341266
0.25	0.234667		0.380746
0.125	0.341		0.553272
0.0625	0.419		0.679827
0.03125	0.578667		0.938886
0.01563	0.649667		1.05408
0.00781	0.584667		0.948621
0	0.616333		1
tubulin (µM)	value		NORMALIZED value
0.5	0.143		0.243059
0.25	0.189667		0.32238
0.125	0.257		0.436827
0.0625	0.288		0.489518
0.03125	0.333667		0.567139
0.01563	0.368333		0.626062
0.00781	0.410667		0.698017
0	0.588333		1
tubulin (µM)	value		NORMALIZED value
0.5	0.075		0.1373
0.25	0.10125		0.185355
0.125	0.15		0.2746
0.0625	0.2045		0.374371
0.03125	0.29275		0.535927
0.01563	0.3725		0.681922
0.00781	0.45675		0.836156
0	0.54625		1
	tubulin (µM)	NORMALIZED AVERAGE	SD
	0.5	0.240542	0.0832877
	0.25	0.29616	0.0818945
	0.125	0.421566	0.114278
	0.0625	0.514572	0.125954
	0.03125	0.68065	0.183044
	0.01563	0.787356	0.189978
	0.00781	0.827598	0.102487
	0	1	0

## Sheet: Fig 2 c
		Figure 2 c
		ELISA
		SIRT2 on the plate
			anti-TPPP/p25 (monoclonal)	n=4				AVERAGE	SD
		250 nM TPPP/p25	1.072	0.961	0.853667	0.933667		0.955083	0.0781801
		250 nM TPPP/p25 preincubated with 1 µM tubulin	0.389	0.304	0.115667	0.116667
			anti-tubulin	n=4				AVERAGE	SD
		1 µM tubulin	0.601	0.391	0.583	0.352		0.48175	0.111291
		250 nM TPPP/p25 preincubated with 1 µM tubulin	0.756	0.758	0.813	0.68
		NORMALIZED VALUES
			anti-TPPP/p25 (monoclonal)					AVERAGE	SD	T-Test
		250 nM TPPP/p25	1.12242	1.00619	0.893814	0.977576		1	0.0818569	0.000261287	significant
		250 nM TPPP/p25 preincubated with 1 µM tubulin	0.407294	0.318297	0.121106	0.122153		0.242213	0.124621
			anti-tubulin					AVERAGE	SD	T-Test
		1 µM tubulin	1.24754	0.811624	1.21017	0.730669		1	0.231014	0.017619	significant
		250 nM TPPP/p25 preincubated with 1 µM tubulin	1.56928	1.57343	1.6876	1.41152		1.56046	0.0982253
			anti-TPPP/p25 (monoclonal)		anti-tubulin
			AVERAGE	SD	AVERAGE	SD
		250 nM TPPP/p25	1	0.0818569
		250 nM TPPP/p25 preincubated with 1 µM tubulin	0.242213	0.124621
		1 µM tubulin			1	0.231014
		250 nM TPPP/p25 preincubated with 1 µM tubulin			1.56046	0.0982253

## Sheet: Fig 3
	n=4	tubulin + SIRT2
		(SIRT2 on the plate, serial dilution of tubulin, interaction detected by anti-tubulin antibody)
		tubulin (µM)					AVERAGE	SD
		10	1		1.1195	1	1.03983	0.0563328
		5	0.687314	1	0.97075	0.670081	0.832036	0.153808
		2.5	0.39719	0.738173	0.69825	0.48852	0.580533	0.142117
		1.25	0.300128	0.457475	0.48175	0.258919	0.374568	0.0965369
		0.625	0.115368	0.198617	0.318	0.156482	0.197117	0.0757447
		0.3125	0.0627927	0.0869843	0.14025	0.0893677	0.0948487	0.0281991
		0.15625	0.0727969	0.0457288	0.1715	0.0356764	0.0814256	0.0537473
		0	0	0	0.0475	0.00247262	0.0124932	0.0202364
	n=3	SIRT2 + tubulin + TPPP/p25
						AVERAGE	SD
		10	1.292	1.139	1.01696	1.14932	0.112523
		5	1.15	1.001	0.66443	0.938477	0.203104
		2.5	0.9665	0.954	0.51042	0.810307	0.212113
		1.25	0.7845	0.719	0.337337	0.613612	0.197178
		0.625	0.7245	0.485	0.23278	0.48076	0.200766
		0.3125	0.5095	0.4265	0.210173	0.382058	0.126176
		0.15625	0.6605	0.566	0.102084	0.442861	0.244035
		0.078125	0.5405	0.8455	0.0844225	0.490141	0.312742
		0.0390625		0.67	0.0385023	0.354251	0.315749
		0.0195312		0.37	0.0420346	0.206017	0.163983
		0.00976562		0.2115	0.0307312	0.121116	0.0903844
		0	0.0905	0.074	-0.00247262	0.0540091	0.0405027

## Sheet: Fig 4 a c d
	Figure 4 a
	turbidimetry
	tubulin + TPPP/p25	n=3
	tubulin + TPPP/p25 + SIRT2	n=3
	tubulin + TPPP/p25 + SIRT2 + NAD+	n=3
	tubulin	n=3
	Time (min)	tubulin + TPPP/p25	tubulin + TPPP/p25 + SIRT2	tubulin + TPPP/p25 + SIRT2 + NAD+		Time (min)	tubulin + TPPP/p25	tubulin + TPPP/p25 + SIRT2				Time (min)	tubulin + TPPP/p25 + SIRT2	tubulin + TPPP/p25 + SIRT2 + NAD+	tubulin + TPPP/p25 + SIRT2 + NAD+	tubulin + TPPP/p25		Time (min)	tubulin	tubulin						Time (min)	tubulin
	0.00833	0.06454	0.09829	0.10432		0.01667	0.05731	0.10786				0.00833333	0.0929938	0.0918235	0.0954536	0.0713705		0.00917	0.03431	0.0944616						0.00833333	0.0812954
	0.025	0.06546	0.10052	0.10383		0.05	0.0571	0.10784				0.025	0.0956142	0.0922541	0.0965211	0.0713139		0.0275	0.03368	0.0953694						0.025	0.0827451
	0.04167	0.06862	0.10007	0.10426		0.08333	0.05792	0.10784				0.0416667	0.0926343	0.0947547	0.0954584	0.0681808		0.04583	0.03416	0.0975523						0.0416667	0.0827411
	0.05833	0.06586	0.09977	0.10456		0.11667	0.05444	0.10874				0.0583333	0.0933106	0.0928611	0.0947064	0.069962		0.06417	0.03398	0.0943215						0.0583333	0.0793411
	0.075	0.06755	0.10107	0.10472		0.15	0.0555	0.10751				0.075	0.0916725	0.0943842	0.0951943	0.0699347		0.0825	0.033	0.0949386						0.075	0.0794385
	0.09167	0.06826	0.09917	0.10738		0.18333	0.05514	0.10709				0.0916667	0.0930782	0.0899196	0.0949831	0.0681808		0.10083	0.03448	0.0958301						0.0916667	0.0814545
	0.10833	0.06815	0.09971	0.10357		0.21667	0.0544	0.10765				0.108333	0.0918836	0.0928173	0.0934034	0.069962		0.11917	0.03132	0.0980131						0.108333	0.0819558
	0.125	0.06767	0.1006	0.10483		0.41667	1.01449	0.10809				0.125	0.0937104	0.0926323	0.0945852	0.0699347		0.1375	0.03335	0.0968992						0.125	0.0813044
	0.14167	0.06716	0.09783	0.10614		0.45	1.0407	0.6252				0.141667	0.0943501	0.0921753	0.0889525	0.0681808		0.15583	0.03259	0.0963736						0.141667	0.0817803
	0.15833	0.06707	0.10215	0.10388		0.48333	1.04837	0.62778				0.375	0.0936611	0.603918	0.0926505	0.069962		0.17417	0.03482	0.0965842						0.158333	0.0805787
	0.175	0.06858	0.09848	0.10593		0.51667	1.05874	0.63181				0.391667	0.0936311	0.605826	0.0938945	0.0699347		0.1925	0.0334	0.0962474						0.175	0.0789799
	0.19167	0.06811	0.09884	0.10314		0.55	1.07598	0.64003				0.408333	0.0941341	0.611304	0.0926524	0.0702153		0.21083	0.03272	0.0961396						0.191667	0.0828667
	0.20833	0.06785	0.10119	0.10497		0.58333	1.08236	0.64382				0.425	0.0951405	0.614009	0.548451	0.0689897		0.33917	0.07805	0.0961951						0.208333	0.079877
	0.425	0.90287	0.1009	0.45971		0.61667	1.08668	0.6474				0.441667	0.0925072	0.61628	0.556262	1.18695		0.3575	0.07925	0.0978378						0.225	0.0798424
	0.44167	0.91812	0.50393	0.4648		0.65	1.09022	0.65119				0.458333	0.0937635	0.621738	0.559192	1.18958		0.37583	0.07563	0.0951894						0.241667	0.0811412
	0.45833	0.91856	0.50529	0.46239		0.68333	1.09893	0.6586				0.475	0.093391	0.625069	0.564358	1.18905		0.39417	0.07301	0.0932649						0.258333	0.0809751
	0.475	0.92634	0.50396	0.46388		0.71667	1.10327	0.66427				0.491667	0.0929404	0.62816	0.564733	1.18128		0.4125	0.0745	0.0962604						0.275	0.0799755
	0.49167	0.92983	0.50926	0.4657		0.75	1.1076	0.66641				0.508333	0.0911647	0.631812	0.569305	1.18992		0.43083	0.07325	0.0983312						0.291667	0.0819348
	0.50833	0.9362	0.50901	0.4665		0.78333	1.10884	0.66841				0.525	0.621677	0.63531	0.572584	1.18149		0.44917	0.07116	0.0958636						0.308333	0.0819716
	0.525	0.93921	0.5109	0.47033		0.81667	1.11403	0.67575				0.541667	0.62993	0.635597	0.575612	1.18566		0.4675	0.0722	0.0955443						0.325	0.0814466
	0.54167	0.94095	0.51312	0.47149		0.85	1.11681	0.67939				0.558333	0.634732	0.6389	0.580263	1.17498		0.48583	0.07359	0.0966133						0.341667	0.0799757
	0.55833	0.94639	0.51627	0.47327		0.88333	1.12206	0.68114				0.575	0.637823	0.646482	0.583144	1.18873		0.50417	0.07182	0.0964356						0.358333	0.0802873
	0.575	0.94885	0.51633	0.474		0.91667	1.12365	0.6862				0.591667	0.643367	0.652494	0.587133	1.18227		0.5225	0.07261	0.0973042						0.375	0.0815836
	0.59167	0.95096	0.52195	0.48035		0.95	1.12112	0.69159				0.608333	0.644107	0.64935	0.591518	1.17763		0.54083	0.07391	0.0993956						0.391667	0.0789405
	0.60833	0.95903	0.52348	0.47677		0.98333	1.12885	0.69494				0.625	0.648747	0.65124	0.59346	1.18077		0.55917	0.07227	0.0962466						0.408333	0.0796449
	0.625	0.95807	0.52389	0.48043		1.01667	1.12878	0.69505				0.641667	0.655466	0.65456	0.598273	1.17848		0.5775	0.0714	0.0929781						0.425	0.0773903
	0.64167	0.96446	0.52647	0.48014		1.05	1.13428	0.69722				0.658333	0.659108	0.657592	0.598276	1.17302		0.59583	0.07209	0.0967877						0.441667	0.0779281
	0.65833	0.96324	0.52686	0.48118		1.08333	1.13005	0.69868				0.675	0.659759	0.660834	0.60173	1.18384		0.61417	0.06885	0.100947						0.458333	0.0792578
	0.675	0.96187	0.53016	0.48502		1.11667	1.13661	0.70548				0.691667	0.663285	0.661615	0.606531	1.17527		0.6325	0.07189	0.0960236						0.475	0.0800596
	0.69167	0.96889	0.53305	0.48438		1.15	1.13491	0.70371				0.708333	0.664071	0.663493	0.610457	1.17593		0.65083	0.07065	0.0960216						0.491667	0.0814901
	0.70833	0.96754	0.53379	0.48659		1.18333	1.1352	0.7049				0.725	0.669426	0.667485	0.608604	1.17707		0.66917	0.06915	0.0969922						0.508333	0.0808074
	0.725	0.96916	0.536	0.49064		1.21667	1.14172	0.70557				0.741667	0.667961	0.667929	0.61465	1.17771		0.6875	0.07086	0.102375						0.525	0.079116
	0.74167	0.96908	0.54021	0.48807		1.25	1.14012	0.70983				0.758333	0.67419	0.671033	0.615358	1.17847		0.70583	0.07148	0.0968375						0.541667	0.0798094
	0.75833	0.97329	0.54221	0.48778		1.28333	1.14546	0.71062				0.775	0.681466	0.673745	0.615888	1.17909		0.72417	0.0692	0.0983043						0.558333	0.0795454
	0.775	0.97368	0.53769	0.49024		1.31667	1.13995	0.71005				0.791667	0.682143	0.672742	0.621305	1.18066		0.7425	0.06912	0.0965513						0.575	0.0789897
	0.79167	0.97797	0.54332	0.49097		1.35	1.1443	0.7128				0.808333	0.680251	0.673716	0.622635	1.17398		0.76083	0.06966	0.0936004						0.591667	0.0817226
	0.80833	0.98086	0.54339	0.49504		1.38333	1.1471	0.71324				0.825	0.687397	0.678206	0.624233	1.18065		0.77917	0.06974	0.0953959						0.608333	0.0791219
	0.825	0.98462	0.54598	0.49124		1.41667	1.14695	0.71762				0.841667	0.692394	0.680094	0.625636	1.17924		0.7975	0.06909	0.0987222						0.625	0.0784543
	0.84167	0.9815	0.54765	0.49633		1.45	1.14314	0.71751				0.858333	0.694823	0.684888	0.6334	1.17688		0.81583	0.06975	0.0956511						0.641667	0.0791069
	0.85833	0.98528	0.55109	0.4955		1.48333	1.14632	0.71949				0.875	0.694511	0.688274	0.6323	1.18012		0.83417	0.06722	0.0961415						0.658333	0.0791735
	0.875	0.9877	0.55136	0.49231		1.51667	1.14329	0.71766				0.891667	0.697788	0.682971	0.631969	1.18652		0.8525	0.06858	0.0981535						0.675	0.0808832
	0.89167	0.99101	0.55142	0.49992		1.55	1.15085	0.71849				0.908333	0.704522	0.690659	0.636453	1.18135		0.87083	0.06824	0.095493						0.691667	0.0783054
	0.90833	0.99235	0.55158	0.50274		1.58333	1.15203	0.72059				0.925	0.703652	0.68952	0.641054	1.18186		0.88917	0.06926	0.0960716						0.708333	0.0804006
	0.925	0.99212	0.55503	0.50426		1.61667	1.15168	0.72525				0.941667	0.705225	0.6852	0.639427	1.17596		0.9075	0.06995	0.0977189						0.725	0.078749
	0.94167	0.99641	0.55445	0.50602		1.65	1.15404	0.72626				0.958333	0.711503	0.695044	0.64275	1.17447		0.92583	0.06913	0.0940718						0.741667	0.0805435
	0.95833	0.99457	0.55595	0.50497		1.68333	1.15224	0.72621				0.975	0.703526	0.694158	0.644501	1.17304		0.94417	0.06832	0.0958623						0.758333	0.0805291
	0.975	0.98913	0.55778	0.50368		1.71667	1.15238	0.7298				0.991667	0.707558	0.701007	0.648231	1.17717		0.9625	0.07169	0.0963125						0.775	0.0819583
	0.99167	0.98906	0.55994	0.50722		1.75	1.15804	0.72817				1.00833	0.710989	0.702644	0.64415	1.17982		0.98083	0.07145	0.0960151						0.791667	0.0817924
	1.00833	0.9975	0.55957	0.50974		1.78333	1.15425	0.73073				1.025	0.712141	0.69932	0.64518	1.18136		0.99917	0.06952	0.0984832						0.808333	0.0805818
	1.025	0.99358	0.56034	0.50756		1.81667	1.15332	0.73039				1.04167	0.71326	0.704494	0.648452	1.18106		1.0175	0.06803	0.0970227						0.825	0.0779644
	1.04167	0.999	0.56357	0.51056		1.85	1.15674	0.73317				1.05833	0.710939	0.7036	0.651458	1.17193		1.03583	0.07013	0.0968141						0.841667	0.0813693
	1.05833	0.99663	0.56344	0.50989		1.88333	1.15467	0.73494				1.075	0.717522	0.702492	0.651509	1.1731		1.05417	0.06959	0.0968338						0.858333	0.0820231
	1.075	1.00088	0.56755	0.51124		1.91667	1.14981	0.7355				1.09167	0.717744	0.70589	0.65567	1.17537		1.0725	0.0696	0.0951103						0.875	0.0799931
	1.09167	0.99991	0.56534	0.51015		1.95	1.1575	0.73785				1.10833	0.71876	0.708518	0.657516	1.1741		1.09083	0.06994	0.0960028						0.891667	0.0784979
	1.10833	1.00362	0.56643	0.51001		1.98333	1.15707	0.74144				1.125	0.718543	0.709346	0.658929	1.17691		1.10917	0.07041	0.0961526						0.908333	0.0822087
	1.125	1.00158	0.56477	0.5153		2.01667	1.15904	0.73826				1.14167	0.721763	0.706313	0.662673	1.17756		1.1275	0.07081	0.0941529						0.925	0.0789379
	1.14167	1.0052	0.56981	0.51114		2.05	1.15853	0.73911				1.15833	0.726787	0.708857	0.661167	1.1737		1.14583	0.07094	0.0963262						0.941667	0.0800075
	1.15833	1.00127	0.57306	0.51282		2.08333	1.16028	0.74097				1.175	0.730714	0.71383	0.667017	1.17517		1.16417	0.07073	0.0955234						0.958333	0.0790797
	1.175	1.00424	0.57014	0.51444		2.11667	1.16558	0.74095				1.19167	0.729715	0.712576	0.66421	1.17332		1.1825	0.0706	0.0959128						0.975	0.0794576
	1.19167	1.01587	0.57523	0.51718		2.15	1.15788	0.74041				1.20833	0.734259	0.719534	0.666763	1.17865		1.20083	0.07261	0.0956428						0.991667	0.0793471
	1.20833	1.0112	0.57433	0.52004		2.18333	1.16324	0.7442				1.225	0.731751	0.716391	0.667975	1.17373		1.21917	0.06954	0.0955374						1.00833	0.079362
	1.225	1.00601	0.57706	0.51979		2.21667	1.1596	0.74572				1.24167	0.734921	0.718119	0.670672	1.17215		1.2375	0.07246	0.0967838						1.025	0.0803831
	1.24167	1.00482	0.57645	0.52369		2.25	1.16259	0.74457				1.25833	0.738823	0.719633	0.673216	1.16788		1.25583	0.07306	0.0963219						1.04167	0.0786157
	1.25833	1.00925	0.57777	0.52816		2.28333	1.15882	0.74836				1.275	0.739539	0.720129	0.675536	1.17053		1.27417	0.07221	0.0952339						1.05833	0.0803833
	1.275	1.01135	0.57735	0.52172		2.31667	1.16272	0.74679				1.29167	0.73824	0.71943	0.679341	1.17793		1.2925	0.07215	0.0969552						1.075	0.0790398
	1.29167	1.00928	0.5752	0.5246		2.35	1.16285	0.7491				1.30833	0.743138	0.728406	0.68352	1.17037		1.31083	0.07522	0.0952427						1.09167	0.083092
	1.30833	1.00339	0.57977	0.52687		2.38333	1.16422	0.75133				1.325	0.743739	0.726444	0.677927	1.17085		1.32917	0.07275	0.0960847						1.10833	0.0792766
	1.325	1.01073	0.58059	0.52823		2.41667	1.16528	0.75249				1.34167	0.748038	0.725114	0.682573	1.17846		1.3475	0.07243	0.0950144						1.125	0.081251
	1.34167	1.01646	0.5787	0.526		2.45	1.16479	0.75344				1.35833	0.75013	0.73169	0.684795	1.17193		1.36583	0.07197	0.0958648						1.14167	0.0780008
	1.35833	1.00887	0.58064	0.52545		2.48333	1.16597	0.75374				1.375	0.747838	0.731622	0.683367	1.17436		1.38417	0.07172	0.0949406						1.15833	0.0806957
	1.375	1.01334	0.58078	0.52675		2.51667	1.16761	0.75038				1.39167	0.747925	0.733365	0.684908	1.17526		1.4025	0.07181	0.0979565						1.175	0.0776692
	1.39167	1.01519	0.58127	0.52677		2.55	1.16538	0.75497				1.40833	0.752225	0.735964	0.684854	1.17288		1.42083	0.07358	0.0960875						1.19167	0.0810358
	1.40833	1.01265	0.58646	0.53046		2.58333	1.16587	0.74939				1.425	0.746529	0.73829	0.692667	1.17537		1.43917	0.07248	0.0949057						1.20833	0.077025
	1.425	1.02075	0.5844	0.52267		2.61667	1.16428	0.75193				1.44167	0.750873	0.736954	0.687664	1.17553		1.4575	0.07009	0.0975129						1.225	0.0808497
	1.44167	1.02185	0.58425	0.53058		2.65	1.16817	0.75048				1.45833	0.752769	0.744248	0.696184	1.17091		1.47583	0.07093	0.0950706						1.24167	0.0784659
	1.45833	1.01605	0.58786	0.53128		2.68333	1.17012	0.75507				1.475	0.751943	0.736788	0.693228	1.16926		1.49417	0.07262	0.0964815						1.25833	0.077495
	1.475	1.02128	0.58466	0.53068		2.71667	1.16344	0.75255				1.49167	0.757041	0.742938	0.700899	1.17092		1.5125	0.07492	0.0945229						1.275	0.0793208
	1.49167	1.0209	0.59021	0.52798		2.75	1.16573	0.75736				1.50833	0.753897	0.744209	0.69899	1.17396		1.53083	0.07044	0.095103						1.29167	0.0802182
	1.50833	1.01986	0.59317	0.53044		2.78333	1.16404	0.75683				1.525	0.76368	0.74764	0.703366	1.17356		1.54917	0.07075	0.0951996						1.30833	0.0799114
	1.525	1.01826	0.59442	0.53062		2.81667	1.16905	0.75929				1.54167	0.763275	0.752241	0.69809	1.17322		1.5675	0.07204	0.0979969						1.325	0.0781512
	1.54167	1.02016	0.5929	0.5365		2.85	1.16934	0.75777				1.55833	0.762508	0.749498	0.702312	1.17165		1.58583	0.07064	0.0985902						1.34167	0.0778346
	1.55833	1.02566	0.59451	0.53423		2.88333	1.17039	0.75819				1.575	0.757976	0.751368	0.698314	1.18108		1.60417	0.07001	0.0940797						1.35833	0.0780707
	1.575	1.02079	0.58778	0.53551		2.91667	1.16849	0.76125				1.59167	0.764238	0.748274	0.706985	1.17606		1.6225	0.06884	0.0984374						1.375	0.0800678
	1.59167	1.01886	0.5957	0.53395		2.95	1.1698	0.75761				1.60833	0.765648	0.747314	0.706232	1.17216		1.64083	0.06858	0.0967452						1.39167	0.0806183
	1.60833	1.01913	0.59439	0.53625		2.98333	1.17186	0.75978				1.625	0.761545	0.754752	0.707994	1.17585		1.65917	0.0726	0.0970383						1.40833	0.0809805
	1.625	1.02275	0.59581	0.53829		3.01667	1.17173	0.7618				1.64167	0.766503	0.755006	0.709524	1.16694		1.6775	0.07174	0.0971808						1.425	0.0821371
	1.64167	1.02208	0.60103	0.53833		3.05	1.16855	0.75889				1.65833	0.76486	0.752237	0.709397	1.17559		1.69583	0.07275	0.0969888						1.44167	0.0763055
	1.65833	1.02029	0.59599	0.53527		3.08333	1.17031	0.76219				1.675	0.769474	0.755884	0.713803	1.17028		1.71417	0.0712	0.0961587						1.45833	0.0779657
	1.675	1.02914	0.59065	0.5326		3.11667	1.17104	0.76323				1.69167	0.770469	0.757781	0.713609	1.17066		1.7325	0.07203	0.0990957						1.475	0.0795877
	1.69167	1.02178	0.5946	0.53437		3.15	1.17005	0.7619				1.70833	0.776412	0.763451	0.71507	1.16506		1.75083	0.07156	0.0946314						1.49167	0.0792266
	1.70833	1.023	0.59924	0.53758		3.18333	1.16826	0.76305				1.725	0.773432	0.758079	0.719183	1.17249		1.76917	0.07075	0.0965495						1.50833	0.0779307
	1.725	1.01782	0.59582	0.54079		3.21667	1.16832	0.76385				1.74167	0.769425	0.75779	0.715512	1.17033		1.7875	0.07177	0.0959246						1.525	0.0800225
	1.74167	1.02089	0.59982	0.53618		3.25	1.1728	0.76528				1.75833	0.771237	0.7618	0.717652	1.16875		1.80583	0.07322	0.0931128						1.54167	0.0823335
	1.75833	1.02727	0.6026	0.53615		3.28333	1.17091	0.75812				1.775	0.771866	0.760649	0.722915	1.17074		1.82417	0.06911	0.0957527						1.55833	0.0771033
	1.775	1.02585	0.60006	0.53906		3.31667	1.17406	0.76373				1.79167	0.777961	0.761789	0.720443	1.16947		1.8425	0.06844	0.0969087						1.575	0.0782131
	1.79167	1.02198	0.59331	0.53746		3.35	1.17148	0.76518				1.80833	0.774026	0.759736	0.721789	1.16799		1.86083	0.06938	0.0956034						1.59167	0.079894
	1.80833	1.02264	0.59734	0.53754		3.38333	1.16778	0.7639				1.825	0.778525	0.764197	0.72482	1.16561		1.87917	0.0707	0.0945887						1.60833	0.0794391
	1.825	1.0279	0.59914	0.54141		3.41667	1.17059	0.76449				1.84167	0.777673	0.761284	0.719506	1.16706		1.8975	0.07192	0.0969567						1.625	0.0808274
	1.84167	1.02569	0.60322	0.53926		3.45	1.17674	0.76737				1.85833	0.785112	0.763833	0.72435	1.16652		1.91583	0.07105	0.0964534						1.64167	0.0789709
	1.85833	1.02982	0.60104	0.53992		3.48333	1.17647	0.77097				1.875	0.784237	0.765347	0.727046	1.16665		1.93417	0.07055	0.0958882						1.65833	0.0801566
	1.875	1.02609	0.60288	0.53892		3.51667	1.17567	0.7672				1.89167	0.781938	0.764587	0.724807	1.16982		1.9525	0.06809	0.0953489						1.675	0.0793728
	1.89167	1.02565	0.60202	0.54237		3.55	1.17699	0.76866				1.90833	0.787639	0.769419	0.726764	1.16548		1.97083	0.07288	0.0991021						1.69167	0.0802038
	1.90833	1.03284	0.60122	0.53712		3.58333	1.17851	0.76757				1.925	0.783139	0.768314	0.728572	1.16973		1.98917	0.07128	0.0959835						1.70833	0.0806562
	1.925	1.02745	0.61031	0.53989		3.61667	1.17678	0.77091				1.94167	0.785735	0.766365	0.734477	1.15861		2.0075	0.07241	0.0982004						1.725	0.0772986
	1.94167	1.02641	0.60448	0.54327		3.65	1.17808	0.77364				1.95833	0.786095	0.768112	0.732889	1.16077		2.02583	0.07077	0.0970921						1.74167	0.0805643
	1.95833	1.02554	0.60393	0.53966		3.68333	1.17386	0.77106				1.975	0.788308	0.765873	0.735554	1.1656		2.04417	0.07026	0.0976501						1.75833	0.0797306
	1.975	1.02735	0.60332	0.5412		3.71667	1.17566	0.76647				1.99167	0.790756	0.767185	0.732508	1.16092		2.0625	0.06943	0.0964537						1.775	0.078821
	1.99167	1.0309	0.61005	0.54116		3.75	1.17285	0.76912				2.00833	0.787702	0.767002	0.737984	1.16889		2.08083	0.07039	0.0955718						1.79167	0.0765939
	2.00833	1.02775	0.60962	0.54424		3.78333	1.17988	0.76709				2.025	0.78985	0.769008	0.732432	1.16328		2.09917	0.07172	0.0943348						1.80833	0.0785852
	2.025	1.03135	0.60801	0.54271		3.81667	1.17595	0.76969				2.04167	0.794821	0.770249	0.735607	1.166		2.1175	0.07061	0.0955832						1.825	0.0793336
	2.04167	1.03203	0.60768	0.54521		3.85	1.17505	0.77119				2.05833	0.790049	0.771111	0.738831	1.16868		2.13583	0.06826	0.0962351						1.84167	0.0778999
	2.05833	1.02979	0.61081	0.54938		3.88333	1.1777	0.76818				2.075	0.795017	0.774361	0.740221	1.16723		2.15417	0.07106	0.0926204						1.85833	0.0773158
	2.075	1.03509	0.6078	0.54547		3.91667	1.17937	0.77284				2.09167	0.794182	0.772961	0.741671	1.16561		2.1725	0.06968	0.0967072						1.875	0.0787151
	2.09167	1.02782	0.61049	0.54622		3.95	1.1814	0.7732				2.10833	0.791547	0.773277	0.743066	1.16376		2.19083	0.07212	0.0958788						1.89167	0.0757533
	2.10833	1.03085	0.60592	0.54653		3.98333	1.17559	0.77228				2.125	0.793702	0.772702	0.742781	1.16296		2.20917	0.07006	0.0969585						1.90833	0.0776427
	2.125	1.03486	0.60949	0.5465		4.01667	1.17711	0.7762				2.14167	0.800866	0.772946	0.741357	1.16627		2.2275	0.0697	0.0952292						1.925	0.0799887
	2.14167	1.03499	0.61039	0.54774		4.05	1.17841	0.77742				2.15833	0.796565	0.777546	0.74813	1.15883		2.24583	0.06903	0.0978779						1.94167	0.0807121
	2.15833	1.02781	0.61143	0.54789		4.08333	1.17853	0.77436				2.175	0.795443	0.778001	0.749203	1.16881		2.26417	0.07179	0.0970684						1.95833	0.0788115
	2.175	1.03138	0.61055	0.54693		4.11667	1.1786	0.77503				2.19167	0.799536	0.770082	0.752345	1.16461		2.2825	0.07269	0.098061						1.975	0.0800371
	2.19167	1.03558	0.6165	0.54608		4.15	1.17499	0.77407				2.20833	0.803281	0.775734	0.752454	1.15953		2.30083	0.07145	0.0961824						1.99167	0.0778307
	2.20833	1.03723	0.61281	0.54746		4.18333	1.17934	0.77527				2.225	0.798927	0.774442	0.748576	1.16395		2.31917	0.0692	0.095543						2.00833	0.0798736
	2.225	1.02937	0.60883	0.54988		4.21667	1.17907	0.77682				2.24167	0.802192	0.775803	0.751486	1.16123		2.3375	0.06885	0.0951595						2.025	0.0796935
	2.24167	1.03201	0.61269	0.54924		4.25	1.17689	0.77791				2.25833	0.796445	0.779543	0.750732	1.1661		2.35583	0.07041	0.0966073						2.04167	0.08125
	2.25833	1.0396	0.61184	0.54679		4.28333	1.18076	0.77812				2.275	0.80339	0.779761	0.755048	1.16402		2.37417	0.06948	0.0965001						2.05833	0.080613
	2.275	1.03848	0.6162	0.54867		4.31667	1.17682	0.7804				2.29167	0.804237	0.783739	0.750835	1.16682		2.3925	0.07016	0.0970471						2.075	0.0809151
	2.29167	1.03189	0.60916	0.54599		4.35	1.17833	0.78236				2.30833	0.805382	0.78295	0.757028	1.16036		2.41083	0.07181	0.097664						2.09167	0.0784405
	2.30833	1.03946	0.61124	0.55049		4.38333	1.17837	0.7802				2.325	0.804051	0.780499	0.755908	1.16745		2.42917	0.07121	0.095629						2.10833	0.0795948
	2.325	1.0355	0.61693	0.54753		4.41667	1.17661	0.77881				2.34167	0.806751	0.777545	0.754144	1.15683		2.4475	0.07027	0.095909						2.125	0.0799176
	2.34167	1.03728	0.61365	0.55299		4.45	1.17966	0.77809				2.35833	0.807101	0.784845	0.7527	1.16067		2.46583	0.06998	0.0951811						2.14167	0.0784661
	2.35833	1.03423	0.61194	0.54675		4.48333	1.18267	0.77852				2.375	0.806468	0.782256	0.75562	1.1585		2.48417	0.07048	0.0952772						2.15833	0.0791973
	2.375	1.03434	0.61076	0.54945		4.51667	1.17854	0.78194				2.39167	0.807677	0.783906	0.757338	1.16153		2.5025	0.07081	0.0967367						2.175	0.0791507
	2.39167	1.03655	0.61833	0.55185		4.55	1.17633	0.78014				2.40833	0.808183	0.783829	0.755433	1.15766		2.52083	0.07279	0.0980615						2.19167	0.0812714
	2.40833	1.03144	0.61205	0.54621		4.58333	1.17845	0.77882				2.425	0.811815	0.782066	0.752842	1.16288		2.53917	0.07082	0.097976						2.20833	0.0781207
	2.425	1.03708	0.61582	0.5522		4.61667	1.18428	0.7789				2.44167	0.806741	0.784537	0.75662	1.16137		2.5575	0.0729	0.0959511						2.225	0.0789563
	2.44167	1.03642	0.61655	0.55104		4.65	1.17801	0.7804				2.45833	0.812213	0.784638	0.764733	1.1612		2.57583	0.06977	0.0955223						2.24167	0.0793975
	2.45833	1.03872	0.61512	0.54702		4.68333	1.17197	0.78112				2.475	0.805821	0.789174	0.765581	1.15907		2.59417	0.07128	0.0957327						2.25833	0.0795071
	2.475	1.03689	0.61684	0.5522		4.71667	1.18127	0.78304				2.49167	0.810395	0.786473	0.763041	1.15686		2.6125	0.07	0.0957621						2.275	0.0773196
	2.49167	1.03953	0.61597	0.55053		4.75	1.17406	0.78177				2.50833	0.815217	0.789555	0.763384	1.16037		2.63083	0.06942	0.0960928						2.29167	0.0808744
	2.50833	1.03901	0.61593	0.55285		4.78333	1.17839	0.77985				2.525	0.813523	0.789545	0.769061	1.16555		2.64917	0.06991	0.0948574						2.30833	0.0761752
	2.525	1.03742	0.61939	0.55445		4.81667	1.18172	0.77762				2.54167	0.812545	0.7879	0.767896	1.16044		2.6675	0.06974	0.0989254						2.325	0.0801833
	2.54167	1.037	0.61866	0.55589		4.85	1.18197	0.781				2.55833	0.816605	0.788442	0.767803	1.15612		2.68583	0.0705	0.0922833						2.34167	0.0810205
	2.55833	1.0439	0.6143	0.5528		4.88333	1.182	0.78188				2.575	0.817368	0.78762	0.771043	1.16549		2.70417	0.06936	0.0966211						2.35833	0.0797485
	2.575	1.03735	0.61469	0.55414		4.91667	1.18007	0.78547				2.59167	0.819734	0.791258	0.766757	1.16677		2.7225	0.06969	0.0972743						2.375	0.0809095
	2.59167	1.03988	0.61856	0.55755		4.95	1.18178	0.78336				2.60833	0.816141	0.788198	0.771148	1.16035		2.74083	0.06985	0.0971286						2.39167	0.0794476
	2.60833	1.03843	0.6174	0.55883		4.98333	1.18145	0.78458				2.625	0.821712	0.789441	0.776027	1.15009		2.75917	0.06785	0.09671						2.40833	0.0803781
	2.625	1.03951	0.61871	0.55282		5.01667	1.17946	0.78166				2.64167	0.815312	0.791524	0.776356	1.15701		2.7775	0.07017	0.0952915						2.425	0.0788499
	2.64167	1.03427	0.61831	0.55501		5.05	1.17982	0.7825				2.65833	0.817558	0.793697	0.772745	1.16289		2.79583	0.0695	0.0940511						2.44167	0.0788963
	2.65833	1.04263	0.61963	0.55369		5.08333	1.18093	0.78109				2.675	0.818704	0.793039	0.77297	1.15912		2.81417	0.06941	0.0967254						2.45833	0.0787008
	2.675	1.03818	0.6171	0.55646		5.11667	1.18081	0.78402				2.69167	0.822193	0.797608	0.773041	1.16543		2.8325	0.07103	0.0930391						2.475	0.0807415
	2.69167	1.041	0.61872	0.55882		5.15	1.18004	0.79041				2.70833	0.824765	0.793935	0.777393	1.15127		2.85083	0.06909	0.0947205						2.49167	0.079517
	2.70833	1.03918	0.61909	0.56088		5.18333	1.17662	0.7856				2.725	0.824345	0.795016	0.776157	1.16328		2.86917	0.07032	0.0978305						2.50833	0.0803323
	2.725	1.03879	0.61728	0.55572		5.21667	1.18663	0.78466				2.74167	0.81635	0.793209	0.777087	1.16158		2.8875	0.07105	0.0974909						2.525	0.0816027
	2.74167	1.03542	0.62062	0.55319		5.25	1.18145	0.78219				2.75833	0.826569	0.797016	0.776148	1.16179		2.90583	0.07158	0.0987432						2.54167	0.0771576
	2.75833	1.04216	0.62299	0.55577		5.28333	1.18402	0.78315				2.775	0.822212	0.794229	0.778551	1.15281		2.92417	0.06978	0.0966114						2.55833	0.0803683
	2.775	1.0448	0.62283	0.55908		5.31667	1.18205	0.78407				2.79167	0.825033	0.798312	0.780465	1.15492		2.9425	0.06994	0.0972088						2.575	0.0767956
	2.79167	1.04142	0.62164	0.56114		5.35	1.17911	0.78183				2.80833	0.82996	0.803322	0.776527	1.1607		2.96083	0.07047	0.0969406						2.59167	0.0796621
	2.80833	1.04102	0.61688	0.56225		5.38333	1.18127	0.78944				2.825	0.830523	0.801464	0.78529	1.15518		2.97917	0.06857	0.0963226						2.60833	0.0782919
	2.825	1.03454	0.61644	0.5642		5.41667	1.18339	0.78791				2.84167	0.826483	0.800359	0.781864	1.15898		2.9975	0.07086	0.0950158						2.625	0.0789673
	2.84167	1.04452	0.61911	0.56259		5.45	1.17903	0.78559				2.85833	0.827368	0.801912	0.784514	1.15437		3.01583	0.06945	0.0967413						2.64167	0.0784705
	2.85833	1.04169	0.61803	0.55749		5.48333	1.18476	0.7852				2.875	0.824793	0.80194	0.785441	1.15323		3.03417	0.06899	0.0990992						2.65833	0.0788245
	2.875	1.04423	0.62295	0.56275		5.51667	1.1826	0.78645				2.89167	0.823918	0.801364	0.787343	1.15289		3.0525	0.06897	0.0941815						2.675	0.0820182
	2.89167	1.0377	0.61916	0.55938		5.55	1.18289	0.78464				2.90833	0.831068	0.798133	0.786012	1.15121		3.07083	0.06759	0.0963193						2.69167	0.0802612
	2.90833	1.04671	0.62028	0.56077		5.58333	1.18493	0.7865				2.925	0.824886	0.798609	0.790374	1.14439		3.08917	0.0693	0.0932965						2.70833	0.0798665
	2.925	1.04363	0.62147	0.5627		5.61667	1.186	0.78593				2.94167	0.827809	0.799249	0.788729	1.15605		3.1075	0.07135	0.0951384						2.725	0.0805677
	2.94167	1.04334	0.62095	0.56047		5.65	1.18031	0.78571				2.95833	0.830627	0.80227	0.785139	1.15401		3.12583	0.07052	0.0972482						2.74167	0.0818806
	2.95833	1.04061	0.62307	0.56465		5.68333	1.18679	0.78738				2.975	0.831666	0.800477	0.788101	1.15043		3.14417	0.06903	0.0987644						2.75833	0.0800316
	2.975	1.04179	0.62778	0.56081		5.71667	1.18516	0.78711				2.99167	0.832458	0.802271	0.787764	1.15108		3.1625	0.06983	0.0941703						2.775	0.0789454
	2.99167	1.04414	0.62793	0.56319		5.75	1.18325	0.78741				3.00833	0.834742	0.803059	0.790084	1.15549		3.18083	0.0669	0.0963546						2.79167	0.0768803
	3.00833	1.04433	0.62184	0.55815		5.78333	1.18369	0.78767				3.025	0.830867	0.803379	0.789152	1.15238		3.19917	0.06824	0.097592						2.80833	0.0806585
	3.025	1.04085	0.62587	0.56374		5.81667	1.18416	0.78726				3.04167	0.830681	0.804166	0.788828	1.15302		3.2175	0.06888	0.0973414						2.825	0.0786168
	3.04167	1.03642	0.62693	0.55862		5.85	1.18377	0.79001				3.05833	0.833459	0.809416	0.786621	1.15416		3.23583	0.07094	0.0957125						2.84167	0.0788578
	3.05833	1.04367	0.6208	0.56683		5.88333	1.18428	0.78931				3.075	0.83857	0.806394	0.787913	1.15538		3.25417	0.06941	0.0959552						2.85833	0.0811501
	3.075	1.04141	0.6247	0.56802		5.91667	1.1845	0.79044				3.09167	0.831141	0.803643	0.792627	1.15807		3.2725	0.06951	0.0971274						2.875	0.0801362
	3.09167	1.04456	0.62266	0.56353		5.95	1.18346	0.78967				3.10833	0.837274	0.806864	0.800022	1.15067		3.29083	0.06914	0.0968738						2.89167	0.0794616
	3.10833	1.03666	0.62401	0.56482		5.98333	1.18606	0.78967				3.125	0.837445	0.808073	0.792089	1.15509		3.30917	0.06855	0.0972805						2.90833	0.0803857
	3.125	1.04304	0.62343	0.55966		6.01667	1.18592	0.78967				3.14167	0.834313	0.807863	0.794358	1.15296		3.3275	0.06879	0.0959644						2.925	0.0793514
	3.14167	1.04236	0.62611	0.5689								3.15833	0.842404	0.813178	0.797835	1.15542		3.34583	0.06989	0.0968169						2.94167	0.0782789
	3.15833	1.03925	0.62812	0.5642								3.175	0.837993	0.814402	0.795059	1.14997		3.36417	0.06912	0.095728						2.95833	0.0809025
	3.175	1.04318	0.62462	0.56521								3.19167	0.836897	0.809402	0.799671	1.15213		3.3825	0.06995	0.0978854						2.975	0.0799609
	3.19167	1.04375	0.62315	0.5643								3.20833	0.837513	0.807779	0.801387	1.15499		3.40083	0.07017	0.0978688						2.99167	0.0805309
	3.20833	1.04162	0.62455	0.56212								3.225	0.839533	0.81088	0.796241	1.15116		3.41917	0.06961	0.0967765						3.00833	0.0817543
	3.225	1.04082	0.62673	0.5653								3.24167	0.83967	0.81215	0.797398	1.14994		3.4375	0.06928	0.0968313						3.025	0.0792489
	3.24167	1.04536	0.62351	0.56301								3.25833	0.84378	0.815748	0.799543	1.14913		3.45583	0.0675	0.0978562						3.04167	0.0816857
	3.25833	1.04698	0.62517	0.5632								3.275	0.842347	0.813998	0.802044	1.15636		3.47417	0.06855	0.0982253						3.05833	0.080023
	3.275	1.04167	0.6259	0.56649								3.29167	0.842402	0.818364	0.802188	1.14866		3.4925	0.07073	0.0956839						3.075	0.0790981
	3.29167	1.04571	0.62439	0.56442								3.30833	0.840066	0.812969	0.807105	1.15686		3.51083	0.07	0.0965278						3.09167	0.080696
	3.30833	1.04598	0.62329	0.564								3.325	0.840912	0.813	0.806395	1.14923		3.52917	0.06964	0.0975896						3.10833	0.0804721
	3.325	1.05149	0.63168	0.56802								3.34167	0.843935	0.813783	0.808582	1.15656		3.5475	0.07168	0.0971293						3.125	0.078036
	3.34167	1.04494	0.62624	0.56759								3.35833	0.838388	0.817066	0.80606	1.15255		3.56583	0.07059	0.0981543						3.14167	0.0792315
	3.35833	1.04361	0.62918	0.5662								3.375	0.841043	0.817121	0.805017	1.14955		3.58417	0.07018	0.09687						3.15833	0.0814707
	3.375	1.05162	0.62562	0.56726								3.39167	0.847451	0.820791	0.801411	1.15009		3.6025	0.06796	0.0966554						3.175	0.0781536
	3.39167	1.03419	0.62178	0.56854								3.40833	0.843682	0.821515	0.800302	1.15658		3.62083	0.06852	0.0958074						3.19167	0.0790158
	3.40833	1.04669	0.63502	0.56597								3.425	0.843014	0.81836	0.805557	1.15071		3.63917	0.06995	0.0981583						3.20833	0.0784014
	3.425	1.04257	0.63112	0.56441								3.44167	0.842461	0.820319	0.806111	1.15174		3.6575	0.07052	0.0976181						3.225	0.0803368
	3.44167	1.04593	0.62722	0.5675								3.45833	0.849469	0.819951	0.808447	1.15472		3.67583	0.07009	0.098818						3.24167	0.0786938
	3.45833	1.04242	0.63084	0.56645								3.475	0.849734	0.825612	0.807211	1.15018		3.69417	0.0697	0.100136						3.25833	0.0801401
	3.475	1.0425	0.62524	0.56884								3.49167	0.848972	0.820495	0.808307	1.14722		3.7125	0.06969	0.0987543						3.275	0.0777324
	3.49167	1.04522	0.62713	0.56629								3.50833	0.847674	0.823196	0.807941	1.15508		3.73083	0.07033	0.0949766						3.29167	0.0807675
	3.50833	1.04518	0.6272	0.56993								3.525	0.845076	0.82057	0.809952	1.14696		3.74917	0.06962	0.0966404						3.30833	0.0782682
	3.525	1.04281	0.6321	0.56763								3.54167	0.855583	0.817455	0.80815	1.15429		3.7675	0.06922	0.100347						3.325	0.0804142
	3.54167	1.04411	0.62955	0.56718								3.55833	0.848003	0.823433	0.807434	1.14989		3.78583	0.06769	0.0979275						3.34167	0.0783443
	3.55833	1.048	0.63284	0.56698								3.575	0.847422	0.819712	0.809516	1.14927		3.80417	0.06764	0.0968181						3.35833	0.0779525
	3.575	1.03887	0.63126	0.56722								3.59167	0.846307	0.819396	0.804384	1.15071		3.8225	0.06739	0.0963411						3.375	0.0799515
	3.59167	1.04276	0.63285	0.57009								3.60833	0.848741	0.820934	0.814959	1.14459		3.84083	0.06927	0.100433						3.39167	0.0811021
	3.60833	1.04201	0.63356	0.57092								3.625	0.851175	0.823232	0.81555	1.15294		3.85917	0.06792	0.0979153						3.40833	0.0804077
	3.625	1.04684	0.63256	0.56715								3.64167	0.853781	0.825168	0.814859	1.14895		3.8775	0.06891	0.0961939						3.425	0.079125
	3.64167	1.04243	0.63122	0.56811								3.65833	0.855945	0.821603	0.812562	1.15262		3.89583	0.0702	0.0964805						3.44167	0.0786986
	3.65833	1.048	0.62938	0.56979								3.675	0.855028	0.822749	0.816355	1.14846		3.91417	0.06736	0.0976208						3.45833	0.0814216
	3.675	1.03958	0.62703	0.56857								3.69167	0.850844	0.82407	0.817049	1.14664		3.9325	0.06854	0.0991877						3.475	0.0809908
	3.69167	1.04658	0.63138	0.57419								3.70833	0.855915	0.827867	0.813255	1.14682		3.95083	0.0689	0.097767						3.49167	0.0778315
	3.70833	1.04704	0.63069	0.57604								3.725	0.851232	0.833052	0.817706	1.15423		3.96917	0.06898	0.0971619						3.50833	0.0807846
	3.725	1.04846	0.63093	0.57278								3.74167	0.851494	0.82557	0.818789	1.14373		3.9875	0.0707	0.0976811						3.525	0.078145
	3.74167	1.04469	0.62957	0.57123								3.75833	0.855339	0.826215	0.818613	1.15121		4.00583	0.07048	0.0976274						3.54167	0.0810135
	3.75833	1.04755	0.63446	0.57116								3.775	0.856555	0.820801	0.819114	1.13907		4.02417	0.06925	0.0978235						3.55833	0.0798605
	3.775	1.04726	0.63478	0.57087								3.79167	0.862127	0.825479	0.814677	1.15019		4.0425	0.06989	0.0982619						3.575	0.0802297
	3.79167	1.04753	0.63341	0.5706								3.80833	0.858986	0.827377	0.816066	1.15176		4.06083	0.06934	0.0958413						3.59167	0.0808661
	3.80833	1.04383	0.63163	0.57248								3.825	0.858894	0.823945	0.817806	1.14654		4.07917	0.06906	0.0975437						3.60833	0.080771
	3.825	1.04549	0.63105	0.57034								3.84167	0.856675	0.828047	0.824367	1.15101		4.0975	0.07175	0.0998386						3.625	0.0834595
	3.84167	1.04466	0.63377	0.57173								3.85833	0.859511	0.825952	0.819714	1.14591		4.11583	0.06898	0.0966325						3.64167	0.0795489
	3.85833	1.04339	0.6331	0.57515								3.875	0.858351	0.83336	0.822505	1.14741		4.13417	0.06948	0.0995278						3.65833	0.0803264
	3.875	1.04638	0.63257	0.57121								3.89167	0.855806	0.837791	0.827546	1.14712		4.1525	0.06964	0.100432						3.675	0.0806213
	3.89167	1.04415	0.635	0.57129								3.90833	0.8607	0.829981	0.825858	1.15103		4.17083	0.06851	0.0993559						3.69167	0.0824997
	3.90833	1.04821	0.63432	0.57342								3.925	0.858108	0.832815	0.824065	1.15167		4.18917	0.06874	0.099514						3.70833	0.0792594
	3.925	1.03964	0.63173	0.57849								3.94167	0.85966	0.829053	0.820798	1.14878		4.2075	0.07114	0.0982147						3.725	0.0822476
	3.94167	1.04679	0.64166	0.57181								3.95833	0.852422	0.827744	0.826327	1.14346		4.22583	0.06811	0.0987016						3.74167	0.0814004
	3.95833	1.04688	0.63884	0.57049								3.975	0.860306	0.829216	0.826825	1.14869		4.24417	0.07015	0.0970373						3.75833	0.0813118
	3.975	1.04901	0.63398	0.57459								3.99167	0.858707	0.836529	0.824577	1.15197		4.2625	0.0708	0.0981936						3.775	0.0792845
	3.99167	1.04365	0.62842	0.57352								4.00833	0.857293	0.829719	0.826795	1.14895		4.28083	0.0697	0.0960152						3.79167	0.081574
	4.00833	1.04551	0.6372	0.57498								4.025	0.858115	0.833395	0.826622	1.14452		4.29917	0.07063	0.0981508						3.80833	0.0796863
	4.025	1.04624	0.63693	0.57055								4.04167	0.862999	0.832726	0.826524	1.14737		4.3175	0.07123	0.0963786						3.825	0.0786022
	4.04167	1.04119	0.63654	0.57519								4.05833	0.859462	0.827185	0.824583	1.14547		4.33583	0.0697	0.0966105						3.84167	0.0812719
	4.05833	1.04471	0.63698	0.57547								4.075	0.862136	0.831768	0.828266	1.14622		4.35417	0.07075	0.0947436						3.85833	0.0821909
	4.075	1.04517	0.63143	0.57218								4.09167	0.860296	0.83516	0.822914	1.14175		4.3725	0.06975	0.0987249						3.875	0.0803848
	4.09167	1.04177	0.63763	0.56944								4.10833	0.861854	0.832257	0.834588	1.14704		4.39083	0.06776	0.0974401						3.89167	0.0818671
	4.10833	1.0389	0.63647	0.57557								4.125	0.865449	0.833088	0.831123	1.14766		4.40917	0.0693	0.0988789						3.90833	0.0828095
	4.125	1.04766	0.63517	0.5794								4.14167	0.862514	0.836993	0.834855	1.14256		4.4275	0.07044	0.0978096						3.925	0.0816145
	4.14167	1.04861	0.63472	0.57311								4.15833	0.858849	0.834571	0.826041	1.14556		4.44583	0.06988	0.0980548						3.94167	0.0812698
	4.15833	1.04698	0.6355	0.57796								4.175	0.86131	0.834729	0.825595	1.14132		4.46417	0.06816	0.099353						3.95833	0.0826668
	4.175	1.04733	0.63771	0.57358								4.19167	0.869213	0.836856	0.831529	1.13582		4.4825	0.07041	0.0966045						3.975	0.0776133
	4.19167	1.04191	0.63599	0.57611								4.20833	0.865657	0.835411	0.833298	1.1426		4.50083	0.06914	0.0962788						3.99167	0.0803293
	4.20833	1.04539	0.63784	0.57794								4.225	0.867697	0.836689	0.828749	1.14092		4.51917	0.06898	0.0991067						4.00833	0.078739
	4.225	1.04848	0.63832	0.57344								4.24167	0.872359	0.837534	0.83247	1.13804		4.5375	0.06967	0.0978964						4.025	0.0820313
	4.24167	1.04185	0.64033	0.5782								4.25833	0.865029	0.833919	0.831523	1.142		4.55583	0.07118	0.0987173						4.04167	0.0816175
	4.25833	1.04342	0.63465	0.57469								4.275	0.871266	0.836441	0.837965	1.1461		4.57417	0.06853	0.0988538						4.05833	0.0812305
	4.275	1.05053	0.63803	0.58136								4.29167	0.867738	0.833363	0.835307	1.14129		4.5925	0.0679	0.0947938						4.075	0.0814834
	4.29167	1.04544	0.63854	0.57855								4.30833	0.863708	0.839576	0.833059	1.14489		4.61083	0.0708	0.100246						4.09167	0.0812585
	4.30833	1.04743	0.64076	0.57617								4.325	0.867501	0.839568	0.841927	1.15254		4.62917	0.0696	0.0985303						4.10833	0.0826071
	4.325	1.05056	0.6368	0.57847								4.34167	0.870548	0.835351	0.837522	1.14396		4.6475	0.07031	0.0961239						4.125	0.0812715
	4.34167	1.05135	0.6352	0.57922								4.35833	0.868119	0.841425	0.839555	1.14714		4.66583	0.06974	0.0974847						4.14167	0.0809636
	4.35833	1.05039	0.63722	0.57952								4.375	0.869593	0.841763	0.833941	1.14078		4.68417	0.07093	0.0982292						4.15833	0.0816206
	4.375	1.04769	0.63764	0.57616								4.39167	0.87384	0.839435	0.838647	1.13765		4.7025	0.0689	0.0972418						4.175	0.0821738
	4.39167	1.04778	0.63827	0.57434								4.40833	0.865019	0.838362	0.839962	1.14191		4.72083	0.06984	0.0988242						4.19167	0.0800171
	4.40833	1.04609	0.6382	0.57751								4.425	0.872141	0.83572	0.843151	1.13961		4.73917	0.06978	0.0980706						4.20833	0.0849632
	4.425	1.05402	0.63903	0.57774								4.44167	0.870842	0.839894	0.83797	1.1446		4.7575	0.06963	0.0975907						4.225	0.0815129
	4.44167	1.04945	0.64257	0.5789								4.45833	0.871149	0.840747	0.832507	1.14075		4.77583	0.06935	0.0973741						4.24167	0.0805355
	4.45833	1.05112	0.63552	0.5786								4.475	0.86999	0.839083	0.845009	1.14179		4.79417	0.07027	0.0971251						4.25833	0.0835765
	4.475	1.04871	0.63966	0.57854								4.49167	0.873367	0.837448	0.840979	1.13898		4.8125	0.07062	0.0987894						4.275	0.0808602
	4.49167	1.04248	0.64242	0.57969								4.50833	0.866804	0.837289	0.839324	1.1443		4.83083	0.06791	0.0955601						4.29167	0.0814749
	4.50833	1.04745	0.6432	0.57872								4.525	0.875408	0.839821	0.838771	1.14195		4.84917	0.07081	0.0970769						4.30833	0.0825987
	4.525	1.04958	0.63897	0.57771								4.54167	0.868283	0.838501	0.843745	1.14415		4.8675	0.06884	0.0975695						4.325	0.0812069
	4.54167	1.0551	0.63859	0.58042								4.55833	0.866463	0.841108	0.839965	1.1376		4.88583	0.06953	0.0988213						4.34167	0.0820119
	4.55833	1.04688	0.64125	0.57933								4.575	0.871457	0.839624	0.84538	1.14422		4.90417	0.06964	0.0965415						4.35833	0.0811235
	4.575	1.04906	0.6447	0.5797								4.59167	0.875586	0.839811	0.837313	1.14274		4.9225	0.06999	0.0964129						4.375	0.0782638
	4.59167	1.04691	0.64004	0.57909								4.60833	0.873709	0.843389	0.847712	1.14537		4.94083	0.06824	0.0961342						4.39167	0.0803131
	4.60833	1.05082	0.64572	0.58199								4.625	0.873798	0.841099	0.844308	1.14331		4.95917	0.06818	0.0997694						4.40833	0.0811013
	4.625	1.04836	0.6437	0.5782								4.64167	0.877981	0.842908	0.846146	1.14014		4.9775	0.06912	0.0969178						4.425	0.0821009
	4.64167	1.04748	0.64392	0.58001								4.65833	0.875971	0.846213	0.846195	1.13932		4.99583	0.07019	0.0960496						4.44167	0.0797327
	4.65833	1.05073	0.64257	0.58327								4.675	0.878532	0.843432	0.848947	1.14029		5.01417	0.06779	0.0967493						4.45833	0.081617
	4.675	1.05234	0.64045	0.57919								4.69167	0.873707	0.846327	0.846221	1.14766		5.0325	0.06957	0.0965318						4.475	0.08087
	4.69167	1.05092	0.64131	0.58159								4.70833	0.871802	0.843571	0.847146	1.14396		5.05083	0.07073	0.0971386						4.49167	0.0816927
	4.70833	1.04808	0.64443	0.58192								4.725	0.874999	0.844994	0.846792	1.14461		5.06917	0.06844	0.0986242						4.50833	0.079874
	4.725	1.05131	0.64168	0.5808								4.74167	0.871061	0.844678	0.847157	1.14204		5.0875	0.06779	0.0996006						4.525	0.0796399
	4.74167	1.04773	0.63865	0.57986								4.75833	0.876143	0.842677	0.848697	1.13918		5.10583	0.06851	0.097671						4.54167	0.0807765
	4.75833	1.05149	0.644	0.57775								4.775	0.874999	0.84034	0.849312	1.14737		5.12417	0.06904	0.0960926						4.55833	0.0824124
	4.775	1.05419	0.64368	0.57819								4.79167	0.877358	0.850216	0.847447	1.13653		5.1425	0.06944	0.094087						4.575	0.0785798
	4.79167	1.0488	0.63925	0.57822								4.80833	0.875251	0.845093	0.848407	1.14074		5.16083	0.07124	0.0941114						4.59167	0.0819269
	4.80833	1.0508	0.64796	0.58077								4.825	0.880922	0.843051	0.846723	1.14097		5.17917	0.06902	0.0982854						4.60833	0.0798986
	4.825	1.04985	0.64335	0.58362								4.84167	0.875652	0.843415	0.847971	1.14156		5.1975	0.07135	0.0981041						4.625	0.0814301
	4.84167	1.05096	0.64207	0.58284								4.85833	0.879941	0.84462	0.850861	1.13475		5.21583	0.06798	0.0968126						4.64167	0.07786
	4.85833	1.05485	0.64051	0.58035								4.875	0.875584	0.848644	0.852747	1.13813		5.23417	0.07214	0.097154						4.65833	0.0808894
	4.875	1.04812	0.64571	0.58042								4.89167	0.881098	0.846035	0.850772	1.14524		5.2525	0.06969	0.098561						4.675	0.0814648
	4.89167	1.05346	0.64472	0.58095								4.90833	0.878145	0.84679	0.853396	1.14365		5.27083	0.07043	0.0964732						4.69167	0.0798717
	4.90833	1.05528	0.64864	0.58345								4.925	0.872331	0.847954	0.851268	1.14425		5.28917	0.07051	0.0962174						4.70833	0.0810958
	4.925	1.05494	0.6446	0.57946								4.94167	0.878587	0.847621	0.85171	1.13733		5.3075	0.07009	0.0972753						4.725	0.0813989
	4.94167	1.05297	0.63735	0.58157								4.95833	0.879345	0.846353	0.856921	1.14128		5.32583	0.07053	0.0968685						4.74167	0.0824431
	4.95833	1.0548	0.63623	0.58379								4.975	0.882831	0.847065	0.85113	1.1411		5.34417	0.06988	0.0974385						4.75833	0.078811
	4.975	1.04889	0.64476	0.58139								4.99167	0.880494	0.842109	0.850873	1.13639		5.3625	0.07145	0.0966072						4.775	0.080088
	4.99167	1.04765	0.6411	0.58402								5.00833	0.876056	0.845612	0.850062	1.14417		5.38083	0.07026	0.0984639						4.79167	0.0789957
	5.00833	1.04779	0.6426	0.58051								5.025	0.877473	0.845132	0.853375	1.13459		5.39917	0.07062	0.0987314						4.80833	0.0795568
	5.025	1.04903	0.64501	0.5831								5.04167	0.881098	0.849289	0.85353	1.14326		5.4175	0.06912	0.0967258						4.825	0.082763
	5.04167	1.05354	0.64297	0.58079								5.05833	0.876636	0.8518	0.85455	1.13597		5.43583	0.07052	0.0993854						4.84167	0.0797864
	5.05833	1.05988	0.64591	0.58955								5.075	0.876086	0.84767	0.852291	1.13826		5.45417	0.06902	0.0964298						4.85833	0.080493
	5.075	1.04857	0.64844	0.58293								5.09167	0.880559	0.84643	0.857803	1.14278		5.4725	0.0694	0.0966381						4.875	0.0798996
	5.09167	1.05234	0.64685	0.58249								5.10833	0.881085	0.850302	0.852337	1.14326		5.49083	0.06965	0.0961326						4.89167	0.0807228
	5.10833	1.04739	0.64702	0.58165								5.125	0.881334	0.850621	0.86219	1.13944		5.50917	0.06882	0.0990599						4.90833	0.0808326
	5.125	1.04828	0.64569	0.58339								5.14167	0.883191	0.852134	0.854387	1.14291		5.5275	0.07069	0.0995						4.925	0.0828416
	5.14167	1.05224	0.64238	0.5841								5.15833	0.883227	0.851419	0.861515	1.13959		5.54583	0.06892	0.0947639						4.94167	0.0814004
	5.15833	1.05426	0.64882	0.5822								5.175	0.882462	0.85021	0.859896	1.1442		5.56417	0.06978	0.097428						4.95833	0.0796224
	5.175	1.05301	0.64537	0.58147								5.19167	0.882859	0.849467	0.858032	1.14525		5.5825	0.06933	0.0984815						4.975	0.0768267
	5.19167	1.04525	0.6473	0.58387								5.20833	0.880644	0.850111	0.854891	1.13322		5.60083	0.07119	0.100805						4.99167	0.0809736
	5.20833	1.05326	0.64579	0.58347								5.225	0.880858	0.856039	0.856971	1.1398		5.61917	0.06755	0.0971136						5.00833	0.0824478
	5.225	1.05313	0.64429	0.58066								5.24167	0.873644	0.851924	0.85849	1.14296		5.6375	0.06888	0.0989693						5.025	0.0803354
	5.24167	1.04639	0.64377	0.58389								5.25833	0.886661	0.849502	0.859054	1.13768		5.65583	0.07025	0.0986493						5.04167	0.0821688
	5.25833	1.05041	0.64491	0.58178								5.275	0.879676	0.850821	0.8565	1.14592		5.67417	0.06749	0.0981533						5.05833	0.078846
	5.275	1.05172	0.64746	0.58086								5.29167	0.882302	0.851434	0.859037	1.14187		5.6925	0.06938	0.0949392						5.075	0.0801134
	5.29167	1.0519	0.64587	0.58488								5.30833	0.881104	0.8509	0.855582	1.14473		5.71083	0.0688	0.096101						5.09167	0.0793043
	5.30833	1.05139	0.64769	0.57969								5.325	0.878897	0.850689	0.855792	1.13639		5.72917	0.06973	0.0959556						5.10833	0.0800742
	5.325	1.05388	0.64519	0.58328								5.34167	0.884842	0.859111	0.859431	1.14092		5.7475	0.06881	0.0983177						5.125	0.079182
	5.34167	1.04903	0.64582	0.58649								5.35833	0.882338	0.852722	0.85985	1.13904		5.76583	0.06896	0.099173						5.14167	0.0796837
	5.35833	1.04893	0.64268	0.58223								5.375	0.890401	0.854665	0.860805	1.14266		5.78417	0.06916	0.0982443						5.15833	0.0827991
	5.375	1.054	0.64319	0.58461								5.39167	0.884619	0.85816	0.861481	1.14366		5.8025	0.06765	0.0943666						5.175	0.0810243
	5.39167	1.05193	0.63984	0.58407								5.40833	0.884131	0.857251	0.862852	1.14178		5.82083	0.07098	0.098199						5.19167	0.0788593
	5.40833	1.05325	0.64753	0.58684								5.425	0.883765	0.852931	0.864914	1.13842		5.83917	0.069	0.0984122						5.20833	0.079753
	5.425	1.05639	0.64714	0.58254								5.44167	0.880418	0.854447	0.86337	1.14388		5.8575	0.06898	0.0984031						5.225	0.0792887
	5.44167	1.05489	0.64632	0.58474								5.45833	0.888833	0.856364	0.862258	1.1415		5.87583	0.07037	0.0962348						5.24167	0.0809103
	5.45833	1.05486	0.64098	0.58218								5.475	0.883655	0.851806	0.867613	1.14094		5.89417	0.07119	0.100736						5.25833	0.0799014
	5.475	1.05363	0.64794	0.58438								5.49167	0.889592	0.850154	0.863969	1.13714		5.9125	0.06898	0.0980451						5.275	0.0792837
	5.49167	1.04911	0.6471	0.584								5.50833	0.883849	0.854714	0.862535	1.1377		5.93083	0.07005	0.096392						5.29167	0.0820037
	5.50833	1.05301	0.64691	0.58512								5.525	0.884002	0.856084	0.861808	1.14213		5.94917	0.06855	0.0979369						5.30833	0.0809984
	5.525	1.05457	0.64522	0.5863								5.54167	0.886318	0.855864	0.865926	1.13788		5.9675	0.07172	0.0984642						5.325	0.0820856
	5.54167	1.05825	0.64425	0.58239								5.55833	0.89144	0.853305	0.862916	1.13969		5.98583	0.07073	0.0946838						5.34167	0.0826868
	5.55833	1.05882	0.64937	0.58511								5.575	0.887758	0.857553	0.867113	1.14867		6.00417	0.06934	0.0990101						5.35833	0.0810277
	5.575	1.05412	0.64815	0.58233								5.59167	0.885112	0.858027	0.864695	1.13849										5.375	0.0818957
	5.59167	1.05422	0.6482	0.58418								5.60833	0.886494	0.854485	0.863086	1.1355										5.39167	0.0818957
	5.60833	1.05072	0.64542	0.58576								5.625	0.886173	0.856646	0.864559	1.144										5.40833	0.0806442
	5.625	1.05407	0.64755	0.58352								5.64167	0.888121	0.861151	0.867532	1.13761										5.425	0.0833152
	5.64167	1.05204	0.6435	0.58497								5.65833	0.887059	0.857838	0.86576	1.13556										5.44167	0.0797334
	5.65833	1.05321	0.64795	0.58577								5.675	0.88665	0.86279	0.867591	1.13848										5.45833	0.0808365
	5.675	1.05292	0.65108	0.58388								5.69167	0.887922	0.861175	0.869132	1.13791										5.475	0.0828701
	5.69167	1.0504	0.6474	0.58702								5.70833	0.888134	0.858009	0.866428	1.13512										5.49167	0.0804124
	5.70833	1.05784	0.64641	0.58506								5.725	0.880374	0.856261	0.866727	1.13765										5.50833	0.0805543
	5.725	1.05373	0.64723	0.58549								5.74167	0.880985	0.861328	0.864711	1.13728										5.525	0.0806663
	5.74167	1.05479	0.64876	0.58805								5.75833	0.887922	0.862203	0.86776	1.13785										5.54167	0.0817075
	5.75833	1.06277	0.64491	0.58497								5.775	0.889655	0.860394	0.868096	1.13551										5.55833	0.0802295
	5.775	1.05372	0.64728	0.58481								5.79167	0.892212	0.863321	0.871702	1.14032										5.575	0.0811769
	5.79167	1.05988	0.64591	0.5841								5.80833	0.886792	0.859904	0.869792	1.13371										5.59167	0.0801408
	5.80833	1.0546	0.644	0.58629								5.825	0.89065	0.858205	0.868332	1.1366										5.60833	0.0831138
	5.825	1.05677	0.64595	0.58379								5.84167	0.886434	0.86419	0.870863	1.13766										5.625	0.0813457
	5.84167	1.05519	0.65391	0.58635								5.85833	0.89055	0.856616	0.869627	1.13728										5.64167	0.0812326
	5.85833	1.05972	0.64759	0.58654								5.875	0.889516	0.865464	0.875113	1.13198										5.65833	0.0813042
	5.875	1.05614	0.64735	0.58613								5.89167	0.888808	0.857756	0.876086	1.13655										5.675	0.079721
												5.90833	0.891428	0.857539	0.876253	1.13002										5.69167	0.0813335
		Absorbance value at 350 nm at final state (~ 6 min)										5.925	0.89042	0.858316	0.872708	1.14807										5.70833	0.0802108
						average	SD	T test	T test			5.94167	0.886057	0.862486	0.871016	1.13951										5.725	0.0839302
	tubulin + TPPP/p25	1.05614	1.18346	1.13859		1.12606	0.0527272					5.95833	0.887451	0.861409	0.871774	1.13325										5.74167	0.0812598
	tubulin + (TPPP/p25) + SIRT2	0.64735	0.78967	0.888193		0.775071	0.0988642	0.0206035				5.975	0.892905	0.861478	0.871642	1.133										5.75833	0.079777
	tubulin + (TPPP/p25) + SIRT2 + NAD+	0.58613	0.87617	0.860674		0.774325	0.133224	0.0498699	0.70456			5.99167	0.888525	0.860349	0.872815	1.13655										5.775	0.0812107
	tubulin	0.06934	0.0990101	0.0811814		0.0831772	0.0121947	0.000768202				6.00833	0.888193	0.860674	0.87617	1.13859										5.79167	0.0811002
																										5.80833	0.0788545
	Samples: TPPP/p25 preincubated with SIRT2																									5.825	0.0815658
	SDS/PAGE																									5.84167	0.0791273
																										5.85833	0.0808759
		tubulin																			n	T-test (P)	T-test (P)			5.875	0.0804172
		S (%)								P (%)							AVERAGE (S)	SD (S)	AVERAGE (P)	SD (P)		tubulin	tubulin+TPPP/p25			5.89167	0.0836945
	tubulin	75	78	78	81	81	90			25	22	22	19	19	10		80.5	4.71699	19.5	4.71699	6					5.90833	0.080886
	TPPP/p25																									5.925	0.0811071
	SIRT2																									5.94167	0.0809796
	tubulin + TPPP/p25	60	55	49	51	54	51			40	45	51	49	46	49		53.3333	3.59011	46.6667	3.59011	6	2.19151e-06				5.95833	0.0804798
	tubulin + SIRT2	82	80	88						18	20	12					83.3333	3.39935	16.6667	3.39935	3	0.41572	0.00057288			5.975	0.0831541
	TPPP/p25 + SIRT2																									5.99167	0.0796914
	tubulin + TPPP/p25 + SIRT2	62	76	51	48	62				38	24	49	52	38			59.8	9.88737	40.2	9.88737	5	0.010181	0.27026			6.00833	0.0811814
	tubulin + TPPP/p25 + SIRT2 + NAD+	74	56	55	47	67				26	44	45	53	33			59.8	9.5373	40.2	9.5373	5	0.00862966	0.25603
		TPPP/p25																				T-test (P)	T-test (P)
		S (%)								P (%)							AVERAGE (S)	SD (S)	AVERAGE (P)	SD (P)		TPPP/p25	tubulin+TPPP/p25
	tubulin
	TPPP/p25	78	92	92						22	8	8					87.3333	6.59966	12.6667	6.59966	3
	SIRT2
	tubulin + TPPP/p25	35	23	17	23	23	17	34		65	77	83	77	77	83	66	24.5714	6.75821	75.4286	6.75821	7	0.000649794
	tubulin + SIRT2
	TPPP/p25 + SIRT2	85	89	95						15	11	5					89.6667	4.10961	10.3333	4.10961	3
	tubulin + TPPP/p25 + SIRT2	50	64	34	31	59				50	36	66	69	41			47.6	13.1545	52.4	13.1545	5	0.00263855	0.020716
	tubulin + TPPP/p25 + SIRT2 + NAD+	61	41	41	27	63				39	59	59	73	37			46.6	13.5882	53.4	13.5882	5	0.00260437	0.0276433
		SIRT2																				T-test (P)
		S (%)								P (%)							AVERAGE (S)	SD (S)	AVERAGE (P)	SD (P)		SIRT2
	tubulin
	TPPP/p25
	SIRT2	91	89	90						9	11	10					90	0.816497	10	0.816497	3
	tubulin + TPPP/p25
	tubulin + SIRT2	92	91	98						8	9	2					93.6667	3.09121	6.33333	3.09121	3	0.231061
	TPPP/p25 + SIRT2	88	94	95						12	6	5					92.3333	3.09121	7.66667	3.09121	3	0.398985
	tubulin + TPPP/p25 + SIRT2	86	94	82	80	93				14	6	18	20	7			87	5.65685	13	5.65685	5	0.353264
	tubulin + TPPP/p25 + SIRT2 + NAD+	95	84	81	84	92				5	16	19	16	8			87.2	5.34416	12.8	5.34416	5	0.359114
	Samples: TPPP/p25 preincubated with SIRT2	tubulin		TPPP/p25		SIRT2
		S (%)	P (%)	S (%)	P (%)	S (%)	P (%)				µM
	tubulin	80.5	19.5							tubulin	6
	TPPP/p25			87.3333	12.6667					TPPP/p25	3
	SIRT2					90	10			SIRT2	25
	tubulin + TPPP/p25	53.3333	46.7	24.5714	75.4					NAD+	500
	tubulin + SIRT2	83.3333	16.6667			93.6667	6.33333
	TPPP/p25 + SIRT2			89.6667	10.3333	92.3333	7.66667
	tubulin + TPPP/p25 + SIRT2	59.8	40.2	47.6	52.4	87	13
	tubulin + TPPP/p25 + SIRT2 + NAD+	59.8	40.2	46.6	53.4	87.2	12.8
	Samples: TPPP/p25 preincubated with SIRT2
	Western blot														T-test	T-test
	acetyl-tubulin	normalized to the total tubulin in the given sample								average	SD	average	SD	n	tubulin+TPPP/p25
		S	S	S	S	P	P	P	P	S	S	P	P		S	P
	tubulin	0.849232	0.769376	0.723944	0.803832	0.151416	0.230624	0.276056	0.196168	0.786596	0.0459404	0.213566	0.04572	4
	TPPP/p25
	SIRT2
	tubulin + TPPP/p25	0.430653	0.457467	0.362949		0.531734	0.465028	0.459357		0.417023	0.0397723	0.485373	0.0328639	3
	tubulin + SIRT2	0.731465	0.596722	0.85		0.058084	0.33	0.15		0.726062	0.103471	0.179361	0.112934	3
	TPPP/p25 + SIRT2
	tubulin + TPPP/p25 + SIRT2	0.476966	0.465735	0.54		0.561555	0.502103	0.46		0.494234	0.0326848	0.507886	0.0416607	3	0.103809	0.582489
	tubulin + TPPP/p25 + SIRT2 + NAD+	0.00258735	0.0043284	0.0057433		0.12636	0.195501	0.225238		0.00421969	0.0012907	0.182366	0.0414216	3	0.00457464	0.00155671
	Samples: SIRT2 added to TPPP/p25-assembled tubulin
	Western blot														T-test	T-test	T-test	T-test
	acetyl-tubulin	normalized to the total tubulin in the given sample								average	SD	average	SD	n	tubulin		tubulin+TPPP/p25
		S	S	S	S	P	P	P	P	S	S	P	P		S	P	S	P
	tubulin	0.769376	0.723944	0.803832	0.840478	0.230624	0.276056	0.196168	0.3172	0.784408	0.0430203	0.255012	0.0457373	4
	tubulin+SIRT2+NAD	0.0427418	0.0390805	0.02		0.0359869	0.012023	0.02		0.0339408	0.00997029	0.02267	0.00996374	3	2.876e-05	0.0020502
	tubulin+p25	0.457467	0.362949	0.446296		0.465028	0.459357	0.490592		0.422237	0.0421705	0.471659	0.0135862	3
	tubulin+p25+SIRT2	0.302457	0.396975	0.283017		0.499055	0.572779	0.5257		0.327483	0.0497753	0.532511	0.0304806	3			0.11107	0.0889206
	tubulin+p25+SIRT2+NAD	0.00567108	0.00189036	0.029004	0.00948766	0.398866	0.546314	0.515441	0.452673	0.0115133	0.0104494	0.478323	0.0569471	4			0.00395853	0.856512
	Samples: TPPP/p25 preincubated with SIRT2	acetyl-tubulin
		S	P
	tubulin	0.786596	0.213566
	TPPP/p25
	SIRT2
	tubulin + TPPP/p25	0.417023	0.485373
	tubulin + SIRT2	0.726062	0.179361
	TPPP/p25 + SIRT2
	tubulin + TPPP/p25 + SIRT2	0.494234	0.507886
	tubulin + TPPP/p25 + SIRT2 + NAD+	0.00421969	0.182366
	Samples: SIRT2 added to TPPP/p25-assembled tubulin	acetyl-tubulin
		S	P
	tubulin	0.784408	0.255012
	tubulin+SIRT2+NAD	0.0339408	0.02267
	tubulin+p25	0.422237	0.471659
	tubulin+p25+SIRT2	0.327483	0.532511
	tubulin+p25+SIRT2+NAD	0.0115133	0.478323
	Samples: SIRT2 added to TPPP/p25-assembled tubulin
	SDS/PAGE
		tubulin																			n	T-test (P)	T-test (P)
		S (%)								P (%)							AVERAGE (S)	SD (S)	AVERAGE (P)	SD (P)		tubulin	tubulin+TPPP/p25
	tubulin	0.813202	0.811417	0.803833	0.772215				0.186798	0.188583	0.196167	0.227785					0.800167	0.0165171	0.199833	0.0165171	4
	tubulin + TPPP/p25	0.465981	0.466157	0.505213					0.534019	0.533843	0.494787						0.479117	0.0184529	0.520883	0.0184529	3	4.13086e-05
	tubulin + TPPP/p25 + SIRT2	0.433935	0.48114	0.449299					0.566065	0.51886	0.550701						0.454791	0.0196587	0.545209	0.0196587	3	5.27463e-05	0.271296
	tubulin + TPPP/p25 + SIRT2 + NAD+	0.503769	0.475456	0.464456	0.48977				0.496231	0.524544	0.535544	0.51023					0.483363	0.014811	0.516637	0.014811	4	3.2823e-07	0.800215
		TPPP/p25																				T-test	T-test
		S (%)								P (%)							AVERAGE (S)	SD (S)	AVERAGE (P)	SD (P)		TPPP/p25	tubulin+TPPP/p25
	tubulin
	tubulin + TPPP/p25	0.182057	0.279378	0.166751					0.817943	0.720622	0.833249						0.209395	0.049878	0.790605	0.049878	3
	tubulin + TPPP/p25 + SIRT2	0.260076	0.232919	0.247418					0.739924	0.767081	0.752582						0.246804	0.0110951	0.753196	0.0110951	3	0.400814	0.400814
	tubulin + TPPP/p25 + SIRT2 + NAD+	0.271913	0.258705	0.267151	0.309455				0.728087	0.741295	0.732849	0.690545					0.276806	0.0194344	0.723194	0.0194344	4	0.0535408	0.188201
		SIRT2																				T-test	T-test
		S (%)								P (%)							AVERAGE (S)	SD (S)	AVERAGE (P)	SD (P)
	tubulin
	tubulin + TPPP/p25
	tubulin + TPPP/p25 + SIRT2	0.930733	0.938013	0.851084					0.0692665	0.0619874	0.148916						0.90661	0.0393752	0.09339	0.0393752	3
	tubulin + TPPP/p25 + SIRT2 + NAD+	0.972338	0.989818	0.894495	0.897553				0.0276619	0.0101821	0.105505	0.102447					0.938551	0.0429873	0.061449	0.0429873	4
	Samples: SIRT2 added to TPPP/p25-assembled tubulin	tubulin		TPPP/p25		SIRT2
		S (%)	P (%)	S (%)	P (%)	S (%)	P (%)
	tubulin	80.0167	19.9833
	tubulin + TPPP/p25	47.9117	52.0883	20.9395	79.0605
	tubulin + TPPP/p25 + SIRT2	45.4791	54.5209	24.6804	75.3196	90.661	9.3
	tubulin + TPPP/p25 + SIRT2 + NAD+	48.3363	51.6637	27.6806	72.3194	93.8551	6.1
	Samples: SIRT2 added to TPPP/p25-assembled tubulin	Absorbance at 12 min				average	SD
	tubulin + TPPP/p25	1.05569	1.06383	0.979269		1.03293	0.038089
	(tubulin + TPPP/p25) + SIRT2	1.15065	1.09012	1.10832		1.11637	0.0253569
	(tubulin + TPPP/p25) + SIRT2 + NAD+	0.993238	1.12267	0.922123	1.14581	1.04596	0.0921542

## Sheet: Fig 5 b
	Figure 5 b
	Western blot
	SIRT2 activity	n=3	concentration series
	SIRT2 (µM)	SIRT2 activity (%)			AVERAGE	SD
	0	0	0	0	0	0
	0.15			20	20
	0.24			15	15
	0.3		17	28	22.5	5.5
	0.6	47	56	51	51.3333	3.68179
	0.9		74	55	64.5	9.5
	1.2	46	85	60	63.6667	16.1314
	1.5	86.2	84.7	54	74.9667	14.8383
	1.8	68	86		77	9
	2.3	86			86
	3	86	82		84	2
	3.45	85			85
	Inhibitory potency of TPPP/p25	n=4	concentration series
						TPPP/p25	average	SD
	SIRT2	TPPP/p25	acetyl-tubulin		inhibition, %	microM
	0	0	2.92	100	0	0	70.2088	15.234
	+	0	0.4044	13.8493	86.1507	4	72.1832	19.9592
	+	4	0.3612	12.3699	87.6301	8	64.4611	14.7923
	+	8	0.433	14.8288	85.1712	12	58.7143	16.7384
	+	12	0.6217	21.2911	78.7089	16	51.4869	21.1122
	+	16	0.6946	23.7877	76.2123	20	50.0939	11.5187
	+	20	1.2661	43.3596	56.6404
	SIRT2	TPPP/p25	acetyl-tubulin		inhibition, %		TPPP/p25	inhibition, %				average	SD
	0	0	3.1265	100	0		microM	0	0	0	0
	+	0	0.478839	15.3155	84.6845		0	86.1507	84.6845	54	56	70.2088	15.234
	+	4	0.471491	15.0805	84.9195		4	87.6301	84.9195		44	72.1832	19.9592
	+	8	0.885641	28.3269	71.6731		8	85.1712	71.6731	52	49	64.4611	14.7923
	+	12	0.902046	28.8516	71.1484		12	78.7089	71.1484	47	38	58.7143	16.7384
	+	16	1.13382	36.2648	63.7352		16	76.2123	63.7352	46	20	51.4869	21.1122
	+	20	1.13382	36.2647	63.7353		20	56.6404	63.7353	47	33	50.0939	11.5187
	SIRT2	TPPP/p25	acetyl-tubulin		inhibition, %
	0	0	1	100	0
	+	0	0.46	46	54
	+	8	0.48	48	52
	+	12	0.53	53	47
	+	16	0.54	54	46
	+	20	0.53	53	47
	SIRT2	TPPP/p25	acetyl-tubulin		inhibition, %
	0	0	1	100	0
	+	0	0.44	44	56
	+	4	0.56	56	44
	+	8	0.51	51	49
	+	12	0.62	62	38
	+	16	0.8	80	20
	+	20	0.67	67	33
	Western-blot
	0.6 µM SIRT2
	20 µM TPPP/p25
	2.64 µM tubulin
			acetylation (%)	SIRT2 activity (%)
			tubulin
	no Sirt2	no TPPP/p25	100	0
	0.6 µM SIRT2	no TPPP/p25	55	45
	no Sirt2	no TPPP/p25	100	0
	0.6 µM SIRT2	no TPPP/p25	71	29
	0.6 µM SIRT2	20 µM TPPP/p25	94	6
	no Sirt2	no TPPP/p25	100	0
	0.6 µM SIRT2	no TPPP/p25	32	68
	0.6 µM SIRT2	20 µM TPPP/p25	44	56
	no Sirt2	no TPPP/p25	100	0
	0.6 µM SIRT2	no TPPP/p25	47	53
	0.6 µM SIRT2	20 µM TPPP/p25	82	18
	no Sirt2	no TPPP/p25	100	0
	0.6 µM SIRT2	no TPPP/p25	49	51
	0.6 µM SIRT2	20 µM TPPP/p25		100
	no Sirt2	no TPPP/p25	100	0
	0.6 µM SIRT2	no TPPP/p25	75	25
	0.6 µM SIRT2	no TPPP/p25	81	19
	0.6 µM SIRT2	20 µM TPPP/p25	64	36
		acetyl-tubulin
		AVERAGE (%)	SD (%)	n
	0 Sirt2	100		6
	0.6 Sirt2	58.5714	16.352	7
	0.6 Sirt2 20 p25	71	27.6301	4

## Sheet: Fig 6 a
	Figure 6 a
	Western-blot															inhibitor versus no inhibitor
		relative acetylation (%)											n	AVERAGE	SD	T-Test
	20 µM TPPP/p25 with tubulin	30.98	29.66	64.12	46.56	84.33	39.5	50.8	42	37	24	58	11	46.0864	16.7349	5.55761e-06	significant
	20 µM SH1 with tubulin	54.2	41	42.8	59.2								4	49.3	7.63479	0.00153207	significant
	20 µM MZ25 with tubulin	15.6	19.5	59.2	74.5								4	42.2	25.2742	0.0629113
	20 µM MZ242 with tubulin	60.42	67.6	44.94	52.94								4	56.475	8.43921	0.00137914	significant
	SIRT2	0	0	0	0	0	0	0	0	0	0	0	11	0	0
	1 mM nicotinamide with tubulin	87	94	100									3	93.6667	5.31246	0.00160452	significant
		relative acetylation (%)
		tubulin	SD (%)
	no SIRT2	100	0
	SIRT2	0	0
	TPPP/p25	46.0864	16.7349
	SH1	49.3	7.63479
	MZ25	42.2	25.2742
	MZ242	56.475	8.43921
	nicotinamide	93.6667	5.31246

## Sheet: Fig 6 b
	Figure 6 b
	ELISA	n=3	Effect of the inhibitors on the binding of 125 nM TPPP/p25 to the immobilized SIRT2
	Drug (µM)	SH1			MZ25			MZ242
	31.25	0.4645	0.4765	0.377333		0.2225	0.414333	0.372	0.358	0.361
	15.625	0.481	0.53	0.389	0.501		0.373	0.373	0.4225	0.398333
	7.8125	0.5375	0.4695	0.323	0.521	0.313	0.310333	0.292		0.324
	0	0.5615	0.596	0.344667	0.521	0.416	0.325333	0.328	0.408	0.382333
		SH1		MZ25		MZ242
	Drug (µM)	AVERAGE	SD	AVERAGE	SD	AVERAGE	SD
	31.25	0.439444	0.0441916	0.318417	0.0959167	0.363667	0.00601849
	15.625	0.466667	0.0584485	0.437	0.064	0.397944	0.0202102
	7.8125	0.443333	0.0895026	0.381444	0.0986867	0.308	0.016
	0	0.500722	0.111243	0.420778	0.079952	0.372778	0.0333515
	NORMALIZED VALUES
		SH1		MZ25		MZ242
	Drug (µM)	AVERAGE	SD	AVERAGE	SD	AVERAGE	SD
	31.25	0.877621	0.0882557	0.756734	0.227951	0.975559	0.016145
	15.625	0.931987	0.116728	1.03855	0.152099	1.06751	0.054215
	7.8125	0.885388	0.178747	0.906522	0.234534	0.82623	0.042921
	0	1	0.222165	1	0.19001	1	0.0894674

## Sheet: Fig 6 c
	Figure 6 c	n=4
	Western-blot								T-Test
		relative acetylation (%)				AVERAGE	SD	n	no SIRT2
	no SIRT2	100	100	90	110	100	7.07107	4
	SIRT2	0	0	0	0	0	0	4
	SIRT2 + TPPP/p25 (10 µM)	26.3	25.1	15	29	23.85	5.30118	4	1.06378e-05	significant
	SIRT2 + MZ242 (5 µM)	37.2	36.4	60	70	50.9	14.5393	4	0.0049602	significant
	SIRT2 + TPPP/p25 (10 µM)+ MZ242 (5 µM)	105.43	113.701	110	118	111.783	4.63342	4	0.0588655
	SIRT2 + SH1 (5 µM)	60.2	63.9	65.2		63.1	2.11818	3	0.00138365	significant
	SIRT2 + TPPP/p25 (10 µM)+ SH1 (5 µM)	113	92.9	73.9		93.2667	15.9646	3	0.620655

## Sheet: Fig 7 c
BiFC intensities/cell	Sirt2-TPPP/p25	TPPP/p25 competition	alpha-synuclein competition	20 mM MZ25
	45.9642	25.2413	35.3517	31.6913
	24.1777	7.21253	31.7133	27.4813
	10.5814	20.5292	22.6208	34.1033
	32.4914	6.6568	11.5246	30.0693
	56.27	15.272	38.0448	22.1053
	57.956	7.38383	33.2811	22.4323
	38.9365	37.5141	19.2692	32.3223
	49.7402	28.0557	8.89	35.7023
	15.3437	24.2567	47.3518	36.1807
	53.5072	15.587	24.4968	40.9407
	33.8932	14.0247	15.4965	28.7317
	31.7592	25.0355	46.5891	63.5037
	16.682	13.4172	62.457	33.7767
	23.4952	25.2601	15.541	53.7763
	82.3998	18.5125	21.4783	58.3963
	17.2541	29.2573	17.8712	11.1653
	34.9413	13.6925	11.9565	53.7253
	32.4019	14.1788	24.9851	37.5573
	33.414	15.4597	35.0032	46.8663
	50.5242	9.08613	23.4043	41.6733
	16.3597	40.3737	35.095	44.7323
	25.06	20.8051	44.7507	32.3443
	25.462	28.5699	48.9718	27.9733
	43.1787	45.0193	21.1013	25.7653
	44.7483	20.0594	31.3038	36.1613
	39.8487	59.4687	26.0614	60.4217
	40.4217	46.2975	60.9298	53.2317
	44.8844	36.8126	22.2377	44.6517
	51.7712	27.3156	28.5943	53.0497
	34.8937	45.2475	32.0133	24.9197
	34.2082	27.7472	17.833	34.2297
	24.7568	8.01453	40.8813	37.7137
	16.1813	13.1577	23.5904	28.5268
	18.9037	23.4162	16.5968	26.589
	41.2401	23.4162	23.7683	42.2151
	54.6051	26.6837	25.3834	44.4974
	31.7529	20.3675	21.7639	42.8181
	55.1123	28.1494	42.2275	39.7636
	45.032	18.2184	36.9277	26.7551
	77.261	31.8906	13.023	25.6128
	23.5405	18.5057	15.4424	19.6335
	42.0412	21.5448	15.7081	23.6794
	44.834	20.8179	26.3656	20.4826
	36.4882	18.4822	30.0393	25.9782
	50.0637	10.5804	23.244	61.0159
	45.7043	9.3448	22.5121	59.2385
	32.9579	35.448	28.6556	22.2847
	27.8553	17.4504	16.4328	18.2257
	22.7043	11.3988	17.9767	31.8986
	28.3563	7.02283	25.8603	16.6598
	47.641	11.335	19.6497	16.0291
	58.659	15.2033	11.0299	54.9987
	38.719	6.61827	30.6705	44.383
	35.8933	32.5683	44.9862	34.4712
	39.3983	21.3275	36.4996	44.2254
	49.1963	9.678	44.4128	47.5011
	30.6243	9.4017	24.5102	40.1036
	76.6343	5.73017	28.3102	57.6679
	41.927	14.4612	25.5398	25.5878
	29.53	10.661	17.6935	19.9414
	31.207	8.85307	29.6524	25.5877
	18.3123	8.07483	9.04351	33.7976
	56.0383	3.12907	8.92354	32.3688
	46.9103	5.2162	17.9884	38.145
	40.2183	9.81657	25.9732	41.7953
	25.1463	27.7405	21.0354	55.015
	18.0193	31.5777	23.0799	41.9406
	68.701	8.29827	41.2571	49.8504
	38.97	40.6595	11.8875	58.6073
	22.864	13.4227	27.0869	57.0247
	31.6674	23.9672	14.6627	108.674
	34.7304	14.1666	50.512	65.7513
	75.9854	7.57483	40.4068	43.635
	22.8062	6.6448	35.8687	62.9359
	26.1747	10.6617	40.559	21.0549
	17.0347	15.6757	31.441	33.4344
	64.9808	29.0769	41.5586	50.6037
	32.354	13.5844	50.7468	20.5973
	26.242	36.9013	40.6097	18.6161
	44.1819	22.9262	22.4233	30.3183
	92.5101	8.6687	36.9084	24.9787
	43.4661	14.537	40.6922	71.297
	47.571	13.2434	46.8486	40.1889
	26.5052	32.6631	25.3075	42.2511
	42.1183	16.455	9.42908	29.3301
	26.8884	2.50992	40.4874	22.2862
	52.1994	16.8228	38.7503	32.8302
	22.942	18.6214	30.8497	29.1947
	39.831	13.9725	35.7713	20.9066
	23.8572	24.6253	27.9132	29.5656
	30.9309	11.6811	39.4533	22.819
	15.2684	16.8508		28.2038
	12.9737	10.1069		50.5044
	20.8869	20.9736		44.3235
	41.1153	22.2737		47.4747
	42.4507	18.6748		45.1383
	40.9434	38.0874		49.0838
	48.2467	8.95896		42.5482
	39.8163	12.3466		40.157
	52.6113	27.7159		50.3614
	42.9134	27.5495		16.9354
	63.3572	4.28949		45.3465
	39.8267	9.20605		24.2154
	41.012	4.63573		75.1625
	39.1841	9.23937		35.0867
	64.6086	45.555		35.5897
	52.242	12.9739		65.7641
	17.3196	5.39734		55.5254
	28.3125	27.9525		66.3693
	25.0018	15.4613		70.2713
	27.0177	12.3827
	18.4456	7.65012
	14.4829
	58.4715
	41.8648
	18.5685
	75.4941
	52.3192
	45.7021
	38.8092
	43.2105
	51.8643
	24.0533
	18.3973
	17.6112
	20.2957
	21.8621
	19.411
	19.0104
	22.9512
	38.1333
average	37.539	19.0562	28.8247	39.2877
SD	16.0535	11.1416	11.9487	15.7374
Ncell	131	112	91	110
Normalized	Control	TPPP/p25 competition	a-synuclein competition	20 mM MZ25
average	1	0.507637	0.767859	1.04658
SD	0.427647	0.296801	0.318302	0.419227
				Result
	T-test	B-C	2.45398e-21	significant
		B-D	6.75616e-06	significant
		B-E	0.397449
		C-D	1.37173e-08	significant
		C-E	3.42246e-22	significant
		D-E	2.71101e-07	significant

[truncated: 1 more sheets: Fig 8]
